# Supplementary material for: Baseline scenarios of heat-related ambulance transportations under climate change in Tokyo, Japan
Source: PeerJ. 2022 Jul 29;10:e13838. doi: 10.7717/peerj.13838 (PMC9341446; doi:10.7717/peerj.13838)
Supplement: Supplemental Information 1 [file peerj-10-13838-s001.xlsx]

## Sheet: 5yr.TK.child.million.3formula.0
Date	WBGTmax(℃）	pref	child_patient(real data)	child_patient/person	child_patient/million	adult_patient(real data)	adult_patient/person	adult_patient/million	elder_patient(real data)	elder_patient/person	elder_patient/millon
2015-05-01	21.8	13	0	0	0	1	1.22935e-07	0.122935	1	3.4274e-07	0.34274
2015-05-02	24	13	2	1.09403e-06	1.09403	6	7.3761e-07	0.73761	2	6.8548e-07	0.68548
2015-05-03	22.3	13	2	1.09403e-06	1.09403	3	3.68805e-07	0.368805	1	3.4274e-07	0.34274
2015-05-04	23.1	13	1	5.47016e-07	0.547016	2	2.4587e-07	0.24587	2	6.8548e-07	0.68548
2015-05-05	19.3	13	0	0	0	1	1.22935e-07	0.122935	0	0	0
2015-05-06	19.9	13	0	0	0	1	1.22935e-07	0.122935	0	0	0
2015-05-07	19.5	13	0	0	0	0	0	0	1	3.4274e-07	0.34274
2015-05-08	22.2	13	4	2.18806e-06	2.18806	1	1.22935e-07	0.122935	3	1.02822e-06	1.02822
2015-05-09	19.3	13	1	5.47016e-07	0.547016	0	0	0	0	0	0
2015-05-10	18.6	13	1	5.47016e-07	0.547016	0	0	0	1	3.4274e-07	0.34274
2015-05-11	15.4	13	1	5.47016e-07	0.547016	0	0	0	2	6.8548e-07	0.68548
2015-05-12	20.8	13	0	0	0	1	1.22935e-07	0.122935	1	3.4274e-07	0.34274
2015-05-13	21.6	13	2	1.09403e-06	1.09403	4	4.9174e-07	0.49174	1	3.4274e-07	0.34274
2015-05-14	23.4	13	4	2.18806e-06	2.18806	7	8.60545e-07	0.860545	3	1.02822e-06	1.02822
2015-05-15	22.2	13	1	5.47016e-07	0.547016	3	3.68805e-07	0.368805	1	3.4274e-07	0.34274
2015-05-16	21.9	13	0	0	0	2	2.4587e-07	0.24587	0	0	0
2015-05-17	22.9	13	0	0	0	6	7.3761e-07	0.73761	0	0	0
2015-05-18	23.1	13	0	0	0	1	1.22935e-07	0.122935	1	3.4274e-07	0.34274
2015-05-19	23.4	13	0	0	0	1	1.22935e-07	0.122935	0	0	0
2015-05-20	23.5	13	0	0	0	0	0	0	0	0	0
2015-05-21	17.8	13	2	1.09403e-06	1.09403	0	0	0	2	6.8548e-07	0.68548
2015-05-22	21.5	13	1	5.47016e-07	0.547016	0	0	0	1	3.4274e-07	0.34274
2015-05-23	23.4	13	1	5.47016e-07	0.547016	1	1.22935e-07	0.122935	3	1.02822e-06	1.02822
2015-05-24	21.3	13	1	5.47016e-07	0.547016	1	1.22935e-07	0.122935	0	0	0
2015-05-25	23.3	13	1	5.47016e-07	0.547016	0	0	0	4	1.37096e-06	1.37096
2015-05-26	23	13	3	1.64105e-06	1.64105	2	2.4587e-07	0.24587	5	1.7137e-06	1.7137
2015-05-27	25.1	13	3	1.64105e-06	1.64105	6	7.3761e-07	0.73761	8	2.74192e-06	2.74192
2015-05-28	24.2	13	1	5.47016e-07	0.547016	4	4.9174e-07	0.49174	0	0	0
2015-05-29	20.6	13	1	5.47016e-07	0.547016	1	1.22935e-07	0.122935	0	0	0
2015-05-30	24.7	13	7	3.82911e-06	3.82911	6	7.3761e-07	0.73761	4	1.37096e-06	1.37096
2015-05-31	26	13	8	4.37613e-06	4.37613	8	9.8348e-07	0.98348	12	4.11288e-06	4.11288
2015-06-01	22	13	1	5.47016e-07	0.547016	2	2.4587e-07	0.24587	0	0	0
2015-06-02	24.2	13	0	0	0	5	6.14675e-07	0.614675	5	1.7137e-06	1.7137
2015-06-03	22.1	13	0	0	0	1	1.22935e-07	0.122935	1	3.4274e-07	0.34274
2015-06-04	20.2	13	1	5.47016e-07	0.547016	1	1.22935e-07	0.122935	3	1.02822e-06	1.02822
2015-06-05	18.9	13	0	0	0	0	0	0	0	0	0
2015-06-06	21.2	13	0	0	0	1	1.22935e-07	0.122935	0	0	0
2015-06-07	22.2	13	1	5.47016e-07	0.547016	7	8.60545e-07	0.860545	3	1.02822e-06	1.02822
2015-06-08	21.5	13	0	0	0	2	2.4587e-07	0.24587	3	1.02822e-06	1.02822
2015-06-09	20.8	13	0	0	0	0	0	0	0	0	0
2015-06-10	25.1	13	0	0	0	2	2.4587e-07	0.24587	4	1.37096e-06	1.37096
2015-06-11	24.4	13	0	0	0	3	3.68805e-07	0.368805	2	6.8548e-07	0.68548
2015-06-12	23.7	13	0	0	0	1	1.22935e-07	0.122935	0	0	0
2015-06-13	27.3	13	1	5.47016e-07	0.547016	3	3.68805e-07	0.368805	5	1.7137e-06	1.7137
2015-06-14	25	13	1	5.47016e-07	0.547016	2	2.4587e-07	0.24587	2	6.8548e-07	0.68548
2015-06-15	28	13	0	0	0	8	9.8348e-07	0.98348	15	5.1411e-06	5.1411
2015-06-16	25.2	13	1	5.47016e-07	0.547016	4	4.9174e-07	0.49174	7	2.39918e-06	2.39918
2015-06-17	25.2	13	1	5.47016e-07	0.547016	1	1.22935e-07	0.122935	1	3.4274e-07	0.34274
2015-06-18	23.2	13	0	0	0	1	1.22935e-07	0.122935	0	0	0
2015-06-19	20.6	13	0	0	0	0	0	0	0	0	0
2015-06-20	24.5	13	3	1.64105e-06	1.64105	3	3.68805e-07	0.368805	0	0	0
2015-06-21	21.3	13	0	0	0	1	1.22935e-07	0.122935	0	0	0
2015-06-22	24.8	13	0	0	0	2	2.4587e-07	0.24587	4	1.37096e-06	1.37096
2015-06-23	25.8	13	0	0	0	2	2.4587e-07	0.24587	1	3.4274e-07	0.34274
2015-06-24	27.4	13	0	0	0	9	1.10641e-06	1.10641	8	2.74192e-06	2.74192
2015-06-25	26.9	13	1	5.47016e-07	0.547016	5	6.14675e-07	0.614675	3	1.02822e-06	1.02822
2015-06-26	23.5	13	1	5.47016e-07	0.547016	1	1.22935e-07	0.122935	3	1.02822e-06	1.02822
2015-06-27	24.2	13	0	0	0	2	2.4587e-07	0.24587	0	0	0
2015-06-28	26.2	13	3	1.64105e-06	1.64105	4	4.9174e-07	0.49174	8	2.74192e-06	2.74192
2015-06-29	23.7	13	0	0	0	3	3.68805e-07	0.368805	6	2.05644e-06	2.05644
2015-06-30	24.4	13	1	5.47016e-07	0.547016	2	2.4587e-07	0.24587	0	0	0
2015-07-01	21.9	13	0	0	0	1	1.22935e-07	0.122935	0	0	0
2015-07-02	24.1	13	0	0	0	1	1.22935e-07	0.122935	0	0	0
2015-07-03	22.5	13	0	0	0	0	0	0	1	3.4274e-07	0.34274
2015-07-04	25.4	13	3	1.64105e-06	1.64105	2	2.4587e-07	0.24587	1	3.4274e-07	0.34274
2015-07-05	21.5	13	1	5.47016e-07	0.547016	0	0	0	0	0	0
2015-07-06	20.6	13	0	0	0	0	0	0	0	0	0
2015-07-07	24.3	13	0	0	0	0	0	0	1	3.4274e-07	0.34274
2015-07-08	25.6	13	0	0	0	1	1.22935e-07	0.122935	2	6.8548e-07	0.68548
2015-07-09	20	13	0	0	0	1	1.22935e-07	0.122935	0	0	0
2015-07-10	26.1	13	2	1.09403e-06	1.09403	6	7.3761e-07	0.73761	15	5.1411e-06	5.1411
2015-07-11	30.1	13	5	2.73508e-06	2.73508	26	3.19631e-06	3.19631	25	8.5685e-06	8.5685
2015-07-12	30.8	13	13	7.1112e-06	7.1112	33	4.05685e-06	4.05685	32	1.09677e-05	10.9677
2015-07-13	30.3	13	9	4.92314e-06	4.92314	48	5.90088e-06	5.90088	88	3.01611e-05	30.1611
2015-07-14	29.8	13	15	8.20524e-06	8.20524	52	6.39262e-06	6.39262	66	2.26208e-05	22.6208
2015-07-15	29.8	13	7	3.82911e-06	3.82911	33	4.05685e-06	4.05685	71	2.43345e-05	24.3345
2015-07-16	28.7	13	0	0	0	11	1.35228e-06	1.35228	22	7.54028e-06	7.54028
2015-07-17	28.1	13	1	5.47016e-07	0.547016	11	1.35228e-06	1.35228	12	4.11288e-06	4.11288
2015-07-18	27.7	13	0	0	0	9	1.10641e-06	1.10641	15	5.1411e-06	5.1411
2015-07-19	31.7	13	19	1.03933e-05	10.3933	43	5.2862e-06	5.2862	46	1.5766e-05	15.766
2015-07-20	32.2	13	17	9.29927e-06	9.29927	54	6.63849e-06	6.63849	37	1.26814e-05	12.6814
2015-07-21	31.8	13	15	8.20524e-06	8.20524	71	8.72838e-06	8.72838	90	3.08466e-05	30.8466
2015-07-22	28.5	13	7	3.82911e-06	3.82911	30	3.68805e-06	3.68805	64	2.19354e-05	21.9354
2015-07-23	29	13	3	1.64105e-06	1.64105	11	1.35228e-06	1.35228	20	6.8548e-06	6.8548
2015-07-24	30.7	13	0	0	0	31	3.81098e-06	3.81098	42	1.43951e-05	14.3951
2015-07-25	32.1	13	30	1.64105e-05	16.4105	66	8.11371e-06	8.11371	52	1.78225e-05	17.8225
2015-07-26	32.4	13	34	1.85985e-05	18.5985	77	9.46599e-06	9.46599	76	2.60482e-05	26.0482
2015-07-27	32.3	13	17	9.29927e-06	9.29927	70	8.60545e-06	8.60545	113	3.87296e-05	38.7296
2015-07-28	31.3	13	21	1.14873e-05	11.4873	55	6.76142e-06	6.76142	79	2.70765e-05	27.0765
2015-07-29	29.7	13	10	5.47016e-06	5.47016	39	4.79446e-06	4.79446	46	1.5766e-05	15.766
2015-07-30	31.6	13	6	3.28209e-06	3.28209	43	5.2862e-06	5.2862	60	2.05644e-05	20.5644
2015-07-31	32	13	14	7.65822e-06	7.65822	67	8.23664e-06	8.23664	76	2.60482e-05	26.0482
2015-08-01	33	13	36	1.96926e-05	19.6926	88	1.08183e-05	10.8183	97	3.32458e-05	33.2458
2015-08-02	33	13	15	8.20524e-06	8.20524	78	9.58893e-06	9.58893	65	2.22781e-05	22.2781
2015-08-03	32.1	13	9	4.92314e-06	4.92314	78	9.58893e-06	9.58893	116	3.97578e-05	39.7578
2015-08-04	32.2	13	10	5.47016e-06	5.47016	58	7.13023e-06	7.13023	78	2.67337e-05	26.7337
2015-08-05	31.8	13	5	2.73508e-06	2.73508	59	7.25316e-06	7.25316	68	2.33063e-05	23.3063
2015-08-06	33	13	12	6.56419e-06	6.56419	79	9.71186e-06	9.71186	79	2.70765e-05	27.0765
2015-08-07	32.7	13	20	1.09403e-05	10.9403	69	8.48251e-06	8.48251	113	3.87296e-05	38.7296
2015-08-08	29.3	13	12	6.56419e-06	6.56419	19	2.33576e-06	2.33576	39	1.33669e-05	13.3669
2015-08-09	29.6	13	1	5.47016e-07	0.547016	24	2.95044e-06	2.95044	27	9.25398e-06	9.25398
2015-08-10	30.5	13	2	1.09403e-06	1.09403	19	2.33576e-06	2.33576	28	9.59672e-06	9.59672
2015-08-11	30.4	13	5	2.73508e-06	2.73508	22	2.70457e-06	2.70457	35	1.19959e-05	11.9959
2015-08-12	31.4	13	2	1.09403e-06	1.09403	20	2.4587e-06	2.4587	30	1.02822e-05	10.2822
2015-08-13	29.2	13	2	1.09403e-06	1.09403	5	6.14675e-07	0.614675	24	8.22576e-06	8.22576
2015-08-14	29.3	13	4	2.18806e-06	2.18806	17	2.08989e-06	2.08989	20	6.8548e-06	6.8548
2015-08-15	31.9	13	2	1.09403e-06	1.09403	16	1.96696e-06	1.96696	18	6.16932e-06	6.16932
2015-08-16	29	13	5	2.73508e-06	2.73508	12	1.47522e-06	1.47522	15	5.1411e-06	5.1411
2015-08-17	28.5	13	0	0	0	6	7.3761e-07	0.73761	8	2.74192e-06	2.74192
2015-08-18	30.9	13	7	3.82911e-06	3.82911	33	4.05685e-06	4.05685	17	5.82658e-06	5.82658
2015-08-19	29.1	13	3	1.64105e-06	1.64105	19	2.33576e-06	2.33576	21	7.19754e-06	7.19754
2015-08-20	26.6	13	3	1.64105e-06	1.64105	5	6.14675e-07	0.614675	5	1.7137e-06	1.7137
2015-08-21	27.6	13	3	1.64105e-06	1.64105	3	3.68805e-07	0.368805	6	2.05644e-06	2.05644
2015-08-22	30.8	13	5	2.73508e-06	2.73508	39	4.79446e-06	4.79446	28	9.59672e-06	9.59672
2015-08-23	28.8	13	1	5.47016e-07	0.547016	5	6.14675e-07	0.614675	11	3.77014e-06	3.77014
2015-08-24	27.2	13	0	0	0	3	3.68805e-07	0.368805	5	1.7137e-06	1.7137
2015-08-25	20.7	13	0	0	0	1	1.22935e-07	0.122935	1	3.4274e-07	0.34274
2015-08-26	20.7	13	0	0	0	0	0	0	0	0	0
2015-08-27	25.8	13	0	0	0	2	2.4587e-07	0.24587	3	1.02822e-06	1.02822
2015-08-28	21.6	13	1	5.47016e-07	0.547016	0	0	0	2	6.8548e-07	0.68548
2015-08-29	20.7	13	0	0	0	0	0	0	0	0	0
2015-08-30	21.8	13	0	0	0	0	0	0	0	0	0
2015-08-31	23.1	13	1	5.47016e-07	0.547016	0	0	0	0	0	0
2015-09-01	26.8	13	0	0	0	1	1.22935e-07	0.122935	1	3.4274e-07	0.34274
2015-09-02	29.7	13	0	0	0	11	1.35228e-06	1.35228	3	1.02822e-06	1.02822
2015-09-03	27.4	13	0	0	0	1	1.22935e-07	0.122935	2	6.8548e-07	0.68548
2015-09-04	28.7	13	0	0	0	0	0	0	3	1.02822e-06	1.02822
2015-09-05	26.1	13	0	0	0	0	0	0	3	1.02822e-06	1.02822
2015-09-06	24.6	13	1	5.47016e-07	0.547016	1	1.22935e-07	0.122935	4	1.37096e-06	1.37096
2015-09-07	27.8	13	0	0	0	0	0	0	0	0	0
2015-09-08	20.6	13	0	0	0	1	1.22935e-07	0.122935	1	3.4274e-07	0.34274
2015-09-09	24.2	13	0	0	0	0	0	0	0	0	0
2015-09-10	23.3	13	0	0	0	0	0	0	0	0	0
2015-09-11	27.7	13	0	0	0	3	3.68805e-07	0.368805	5	1.7137e-06	1.7137
2015-09-12	27.9	13	2	1.09403e-06	1.09403	12	1.47522e-06	1.47522	1	3.4274e-07	0.34274
2015-09-13	26.4	13	1	5.47016e-07	0.547016	1	1.22935e-07	0.122935	0	0	0
2015-09-14	24.2	13	0	0	0	0	0	0	0	0	0
2015-09-15	24.1	13	0	0	0	0	0	0	0	0	0
2015-09-16	22.3	13	0	0	0	0	0	0	0	0	0
2015-09-17	18.6	13	0	0	0	0	0	0	0	0	0
2015-09-18	23.1	13	0	0	0	0	0	0	1	3.4274e-07	0.34274
2015-09-19	25.8	13	0	0	0	5	6.14675e-07	0.614675	3	1.02822e-06	1.02822
2015-09-20	24.5	13	1	5.47016e-07	0.547016	2	2.4587e-07	0.24587	2	6.8548e-07	0.68548
2015-09-21	24.9	13	0	0	0	1	1.22935e-07	0.122935	1	3.4274e-07	0.34274
2015-09-22	23.9	13	2	1.09403e-06	1.09403	1	1.22935e-07	0.122935	1	3.4274e-07	0.34274
2015-09-23	24.3	13	1	5.47016e-07	0.547016	1	1.22935e-07	0.122935	2	6.8548e-07	0.68548
2015-09-24	21.6	13	0	0	0	1	1.22935e-07	0.122935	0	0	0
2015-09-25	18.2	13	0	0	0	0	0	0	0	0	0
2015-09-26	23.2	13	0	0	0	0	0	0	0	0	0
2015-09-27	22.7	13	0	0	0	0	0	0	0	0	0
2015-09-28	25.5	13	0	0	0	0	0	0	0	0	0
2015-09-29	22	13	0	0	0	0	0	0	0	0	0
2015-09-30	18.8	13	0	0	0	0	0	0	0	0	0
2016-05-01	21.9	13	0	0	0	0	0	0	0	0	0
2016-05-02	20.4	13	0	0	0	0	0	0	0	0	0
2016-05-03	23	13	2	1.08611e-06	1.08611	1	1.2276e-07	0.12276	0	0	0
2016-05-04	22.1	13	3	1.62917e-06	1.62917	1	1.2276e-07	0.12276	2	6.7139e-07	0.67139
2016-05-05	21.2	13	4	2.17223e-06	2.17223	5	6.13799e-07	0.613799	3	1.00708e-06	1.00708
2016-05-06	19.6	13	0	0	0	2	2.4552e-07	0.24552	1	3.35695e-07	0.335695
2016-05-07	24.1	13	3	1.62917e-06	1.62917	4	4.9104e-07	0.49104	1	3.35695e-07	0.335695
2016-05-08	19.9	13	0	0	0	0	0	0	1	3.35695e-07	0.335695
2016-05-09	20.2	13	0	0	0	1	1.2276e-07	0.12276	0	0	0
2016-05-10	21.8	13	0	0	0	0	0	0	0	0	0
2016-05-11	24.6	13	0	0	0	2	2.4552e-07	0.24552	0	0	0
2016-05-12	21.7	13	0	0	0	2	2.4552e-07	0.24552	4	1.34278e-06	1.34278
2016-05-13	22.7	13	2	1.08611e-06	1.08611	1	1.2276e-07	0.12276	2	6.7139e-07	0.67139
2016-05-14	22.2	13	1	5.43057e-07	0.543057	6	7.36559e-07	0.736559	2	6.7139e-07	0.67139
2016-05-15	21.1	13	3	1.62917e-06	1.62917	1	1.2276e-07	0.12276	0	0	0
2016-05-16	20.5	13	1	5.43057e-07	0.543057	0	0	0	0	0	0
2016-05-17	20.1	13	1	5.43057e-07	0.543057	0	0	0	0	0	0
2016-05-18	21.4	13	0	0	0	3	3.6828e-07	0.36828	0	0	0
2016-05-19	20.6	13	0	0	0	2	2.4552e-07	0.24552	1	3.35695e-07	0.335695
2016-05-20	18.6	13	0	0	0	0	0	0	0	0	0
2016-05-21	22.3	13	1	5.43057e-07	0.543057	1	1.2276e-07	0.12276	3	1.00708e-06	1.00708
2016-05-22	23.3	13	2	1.08611e-06	1.08611	6	7.36559e-07	0.736559	5	1.67847e-06	1.67847
2016-05-23	25.4	13	11	5.97362e-06	5.97362	6	7.36559e-07	0.736559	6	2.01417e-06	2.01417
2016-05-24	25.8	13	3	1.62917e-06	1.62917	1	1.2276e-07	0.12276	7	2.34986e-06	2.34986
2016-05-25	22	13	0	0	0	1	1.2276e-07	0.12276	1	3.35695e-07	0.335695
2016-05-26	24.4	13	4	2.17223e-06	2.17223	3	3.6828e-07	0.36828	1	3.35695e-07	0.335695
2016-05-27	22.1	13	0	0	0	1	1.2276e-07	0.12276	0	0	0
2016-05-28	22.3	13	3	1.62917e-06	1.62917	1	1.2276e-07	0.12276	0	0	0
2016-05-29	24.8	13	1	5.43057e-07	0.543057	6	7.36559e-07	0.736559	4	1.34278e-06	1.34278
2016-05-30	19.2	13	0	0	0	4	4.9104e-07	0.49104	0	0	0
2016-05-31	24.3	13	0	0	0	2	2.4552e-07	0.24552	1	3.35695e-07	0.335695
2016-06-01	21.9	13	1	5.43057e-07	0.543057	2	2.4552e-07	0.24552	1	3.35695e-07	0.335695
2016-06-02	18.5	13	1	5.43057e-07	0.543057	1	1.2276e-07	0.12276	2	6.7139e-07	0.67139
2016-06-03	20.9	13	1	5.43057e-07	0.543057	2	2.4552e-07	0.24552	1	3.35695e-07	0.335695
2016-06-04	23.5	13	1	5.43057e-07	0.543057	0	0	0	3	1.00708e-06	1.00708
2016-06-05	22	13	0	0	0	0	0	0	2	6.7139e-07	0.67139
2016-06-06	22.1	13	0	0	0	0	0	0	0	0	0
2016-06-07	20	13	0	0	0	0	0	0	0	0	0
2016-06-08	24.7	13	0	0	0	3	3.6828e-07	0.36828	2	6.7139e-07	0.67139
2016-06-09	24	13	0	0	0	0	0	0	0	0	0
2016-06-10	26.2	13	1	5.43057e-07	0.543057	6	7.36559e-07	0.736559	6	2.01417e-06	2.01417
2016-06-11	25.8	13	2	1.08611e-06	1.08611	7	8.59319e-07	0.859319	4	1.34278e-06	1.34278
2016-06-12	25.4	13	1	5.43057e-07	0.543057	6	7.36559e-07	0.736559	2	6.7139e-07	0.67139
2016-06-13	20.9	13	0	0	0	0	0	0	0	0	0
2016-06-14	24.1	13	1	5.43057e-07	0.543057	3	3.6828e-07	0.36828	1	3.35695e-07	0.335695
2016-06-15	20.9	13	1	5.43057e-07	0.543057	1	1.2276e-07	0.12276	0	0	0
2016-06-16	23.1	13	0	0	0	0	0	0	1	3.35695e-07	0.335695
2016-06-17	28.1	13	4	2.17223e-06	2.17223	4	4.9104e-07	0.49104	9	3.02125e-06	3.02125
2016-06-18	27.4	13	7	3.8014e-06	3.8014	20	2.4552e-06	2.4552	16	5.37112e-06	5.37112
2016-06-19	26	13	0	0	0	7	8.59319e-07	0.859319	2	6.7139e-07	0.67139
2016-06-20	27.9	13	2	1.08611e-06	1.08611	5	6.13799e-07	0.613799	8	2.68556e-06	2.68556
2016-06-21	25.2	13	0	0	0	2	2.4552e-07	0.24552	3	1.00708e-06	1.00708
2016-06-22	22.8	13	0	0	0	0	0	0	1	3.35695e-07	0.335695
2016-06-23	25.8	13	0	0	0	1	1.2276e-07	0.12276	3	1.00708e-06	1.00708
2016-06-24	23.7	13	0	0	0	0	0	0	1	3.35695e-07	0.335695
2016-06-25	27.8	13	1	5.43057e-07	0.543057	4	4.9104e-07	0.49104	0	0	0
2016-06-26	26.7	13	6	3.25834e-06	3.25834	6	7.36559e-07	0.736559	10	3.35695e-06	3.35695
2016-06-27	26.6	13	2	1.08611e-06	1.08611	2	2.4552e-07	0.24552	7	2.34986e-06	2.34986
2016-06-28	20.8	13	0	0	0	0	0	0	1	3.35695e-07	0.335695
2016-06-29	23.8	13	1	5.43057e-07	0.543057	1	1.2276e-07	0.12276	2	6.7139e-07	0.67139
2016-06-30	26.1	13	0	0	0	2	2.4552e-07	0.24552	1	3.35695e-07	0.335695
2016-07-01	29.9	13	0	0	0	12	1.47312e-06	1.47312	13	4.36403e-06	4.36403
2016-07-02	29.8	13	5	2.71528e-06	2.71528	24	2.94624e-06	2.94624	15	5.03542e-06	5.03542
2016-07-03	32.7	13	15	8.14585e-06	8.14585	47	5.76971e-06	5.76971	49	1.6449e-05	16.449
2016-07-04	30.8	13	5	2.71528e-06	2.71528	28	3.43728e-06	3.43728	60	2.01417e-05	20.1417
2016-07-05	22.8	13	0	0	0	3	3.6828e-07	0.36828	7	2.34986e-06	2.34986
2016-07-06	26.5	13	0	0	0	5	6.13799e-07	0.613799	5	1.67847e-06	1.67847
2016-07-07	31.7	13	4	2.17223e-06	2.17223	32	3.92832e-06	3.92832	53	1.77918e-05	17.7918
2016-07-08	27.7	13	0	0	0	8	9.82079e-07	0.982079	12	4.02834e-06	4.02834
2016-07-09	23.2	13	1	5.43057e-07	0.543057	2	2.4552e-07	0.24552	4	1.34278e-06	1.34278
2016-07-10	29.5	13	4	2.17223e-06	2.17223	14	1.71864e-06	1.71864	25	8.39237e-06	8.39237
2016-07-11	30.3	13	9	4.88751e-06	4.88751	27	3.31452e-06	3.31452	35	1.17493e-05	11.7493
2016-07-12	29.3	13	5	2.71528e-06	2.71528	24	2.94624e-06	2.94624	27	9.06376e-06	9.06376
2016-07-13	25.9	13	0	0	0	4	4.9104e-07	0.49104	4	1.34278e-06	1.34278
2016-07-14	30.6	13	6	3.25834e-06	3.25834	17	2.08692e-06	2.08692	17	5.70681e-06	5.70681
2016-07-15	23.7	13	1	5.43057e-07	0.543057	0	0	0	8	2.68556e-06	2.68556
2016-07-16	26.1	13	4	2.17223e-06	2.17223	5	6.13799e-07	0.613799	10	3.35695e-06	3.35695
2016-07-17	27.5	13	1	5.43057e-07	0.543057	4	4.9104e-07	0.49104	11	3.69264e-06	3.69264
2016-07-18	30.5	13	14	7.6028e-06	7.6028	30	3.6828e-06	3.6828	36	1.2085e-05	12.085
2016-07-19	29.7	13	5	2.71528e-06	2.71528	21	2.57796e-06	2.57796	38	1.27564e-05	12.7564
2016-07-20	27.7	13	3	1.62917e-06	1.62917	13	1.59588e-06	1.59588	20	6.7139e-06	6.7139
2016-07-21	21.8	13	0	0	0	2	2.4552e-07	0.24552	2	6.7139e-07	0.67139
2016-07-22	21.3	13	1	5.43057e-07	0.543057	2	2.4552e-07	0.24552	4	1.34278e-06	1.34278
2016-07-23	25	13	2	1.08611e-06	1.08611	4	4.9104e-07	0.49104	9	3.02125e-06	3.02125
2016-07-24	27.3	13	1	5.43057e-07	0.543057	6	7.36559e-07	0.736559	13	4.36403e-06	4.36403
2016-07-25	26.4	13	1	5.43057e-07	0.543057	3	3.6828e-07	0.36828	8	2.68556e-06	2.68556
2016-07-26	25.8	13	0	0	0	2	2.4552e-07	0.24552	7	2.34986e-06	2.34986
2016-07-27	25.2	13	0	0	0	4	4.9104e-07	0.49104	1	3.35695e-07	0.335695
2016-07-28	30.6	13	5	2.71528e-06	2.71528	7	8.59319e-07	0.859319	15	5.03542e-06	5.03542
2016-07-29	30	13	9	4.88751e-06	4.88751	22	2.70072e-06	2.70072	23	7.72098e-06	7.72098
2016-07-30	30	13	11	5.97362e-06	5.97362	20	2.4552e-06	2.4552	31	1.04065e-05	10.4065
2016-07-31	28.7	13	2	1.08611e-06	1.08611	15	1.8414e-06	1.8414	16	5.37112e-06	5.37112
2016-08-01	29.3	13	1	5.43057e-07	0.543057	8	9.82079e-07	0.982079	15	5.03542e-06	5.03542
2016-08-02	29.7	13	4	2.17223e-06	2.17223	14	1.71864e-06	1.71864	11	3.69264e-06	3.69264
2016-08-03	29.8	13	4	2.17223e-06	2.17223	13	1.59588e-06	1.59588	24	8.05668e-06	8.05668
2016-08-04	31.3	13	7	3.8014e-06	3.8014	25	3.069e-06	3.069	28	9.39946e-06	9.39946
2016-08-05	31.7	13	3	1.62917e-06	1.62917	25	3.069e-06	3.069	39	1.30921e-05	13.0921
2016-08-06	32.2	13	16	8.68891e-06	8.68891	47	5.76971e-06	5.76971	53	1.77918e-05	17.7918
2016-08-07	29.5	13	9	4.88751e-06	4.88751	18	2.20968e-06	2.20968	35	1.17493e-05	11.7493
2016-08-08	28.9	13	6	3.25834e-06	3.25834	18	2.20968e-06	2.20968	34	1.14136e-05	11.4136
2016-08-09	30.9	13	13	7.05974e-06	7.05974	32	3.92832e-06	3.92832	62	2.08131e-05	20.8131
2016-08-10	29.9	13	6	3.25834e-06	3.25834	31	3.80556e-06	3.80556	47	1.57777e-05	15.7777
2016-08-11	28	13	4	2.17223e-06	2.17223	11	1.35036e-06	1.35036	21	7.04959e-06	7.04959
2016-08-12	28.4	13	1	5.43057e-07	0.543057	8	9.82079e-07	0.982079	21	7.04959e-06	7.04959
2016-08-13	28.7	13	1	5.43057e-07	0.543057	14	1.71864e-06	1.71864	16	5.37112e-06	5.37112
2016-08-14	27.5	13	4	2.17223e-06	2.17223	8	9.82079e-07	0.982079	14	4.69973e-06	4.69973
2016-08-15	29.7	13	1	5.43057e-07	0.543057	10	1.2276e-06	1.2276	12	4.02834e-06	4.02834
2016-08-16	29.2	13	0	0	0	10	1.2276e-06	1.2276	4	1.34278e-06	1.34278
2016-08-17	32	13	3	1.62917e-06	1.62917	36	4.41936e-06	4.41936	36	1.2085e-05	12.085
2016-08-18	29.3	13	2	1.08611e-06	1.08611	22	2.70072e-06	2.70072	10	3.35695e-06	3.35695
2016-08-19	29.9	13	4	2.17223e-06	2.17223	14	1.71864e-06	1.71864	13	4.36403e-06	4.36403
2016-08-20	28.5	13	2	1.08611e-06	1.08611	4	4.9104e-07	0.49104	4	1.34278e-06	1.34278
2016-08-21	31.2	13	8	4.34445e-06	4.34445	19	2.33244e-06	2.33244	16	5.37112e-06	5.37112
2016-08-22	26.6	13	0	0	0	0	0	0	4	1.34278e-06	1.34278
2016-08-23	31.2	13	4	2.17223e-06	2.17223	10	1.2276e-06	1.2276	12	4.02834e-06	4.02834
2016-08-24	28.6	13	1	5.43057e-07	0.543057	15	1.8414e-06	1.8414	6	2.01417e-06	2.01417
2016-08-25	30.8	13	2	1.08611e-06	1.08611	20	2.4552e-06	2.4552	29	9.73515e-06	9.73515
2016-08-26	30.8	13	3	1.62917e-06	1.62917	22	2.70072e-06	2.70072	19	6.3782e-06	6.3782
2016-08-27	25.8	13	1	5.43057e-07	0.543057	2	2.4552e-07	0.24552	3	1.00708e-06	1.00708
2016-08-28	23.7	13	0	0	0	1	1.2276e-07	0.12276	0	0	0
2016-08-29	30.1	13	0	0	0	7	8.59319e-07	0.859319	3	1.00708e-06	1.00708
2016-08-30	26.6	13	0	0	0	0	0	0	0	0	0
2016-08-31	27.6	13	0	0	0	1	1.2276e-07	0.12276	7	2.34986e-06	2.34986
2016-09-01	29.8	13	2	1.08611e-06	1.08611	6	7.36559e-07	0.736559	12	4.02834e-06	4.02834
2016-09-02	27.8	13	0	0	0	5	6.13799e-07	0.613799	17	5.70681e-06	5.70681
2016-09-03	28.8	13	6	3.25834e-06	3.25834	8	9.82079e-07	0.982079	8	2.68556e-06	2.68556
2016-09-04	30.3	13	3	1.62917e-06	1.62917	8	9.82079e-07	0.982079	6	2.01417e-06	2.01417
2016-09-05	30.4	13	0	0	0	13	1.59588e-06	1.59588	13	4.36403e-06	4.36403
2016-09-06	29.6	13	3	1.62917e-06	1.62917	17	2.08692e-06	2.08692	10	3.35695e-06	3.35695
2016-09-07	29.4	13	0	0	0	3	3.6828e-07	0.36828	5	1.67847e-06	1.67847
2016-09-08	28.7	13	0	0	0	2	2.4552e-07	0.24552	3	1.00708e-06	1.00708
2016-09-09	29	13	1	5.43057e-07	0.543057	3	3.6828e-07	0.36828	9	3.02125e-06	3.02125
2016-09-10	27.9	13	6	3.25834e-06	3.25834	9	1.10484e-06	1.10484	8	2.68556e-06	2.68556
2016-09-11	25.4	13	0	0	0	2	2.4552e-07	0.24552	0	0	0
2016-09-12	26	13	0	0	0	1	1.2276e-07	0.12276	0	0	0
2016-09-13	24.1	13	0	0	0	1	1.2276e-07	0.12276	1	3.35695e-07	0.335695
2016-09-14	24.6	13	0	0	0	3	3.6828e-07	0.36828	0	0	0
2016-09-15	25.9	13	1	5.43057e-07	0.543057	2	2.4552e-07	0.24552	0	0	0
2016-09-16	23.6	13	0	0	0	0	0	0	0	0	0
2016-09-17	28.6	13	1	5.43057e-07	0.543057	7	8.59319e-07	0.859319	1	3.35695e-07	0.335695
2016-09-18	26.3	13	0	0	0	5	6.13799e-07	0.613799	1	3.35695e-07	0.335695
2016-09-19	22.3	13	0	0	0	0	0	0	0	0	0
2016-09-20	20	13	0	0	0	0	0	0	0	0	0
2016-09-21	22.4	13	0	0	0	0	0	0	0	0	0
2016-09-22	21.1	13	0	0	0	0	0	0	0	0	0
2016-09-23	21.9	13	0	0	0	0	0	0	0	0	0
2016-09-24	23.3	13	0	0	0	1	1.2276e-07	0.12276	1	3.35695e-07	0.335695
2016-09-25	26.3	13	0	0	0	3	3.6828e-07	0.36828	6	2.01417e-06	2.01417
2016-09-26	27.7	13	0	0	0	8	9.82079e-07	0.982079	4	1.34278e-06	1.34278
2016-09-27	29.4	13	0	0	0	7	8.59319e-07	0.859319	2	6.7139e-07	0.67139
2016-09-28	29.7	13	0	0	0	6	7.36559e-07	0.736559	1	3.35695e-07	0.335695
2016-09-29	26.3	13	0	0	0	0	0	0	2	6.7139e-07	0.67139
2016-09-30	21.4	13	0	0	0	0	0	0	0	0	0
2017-05-01	20.9	13	0	0	0	0	0	0	0	0	0
2017-05-02	16.5	13	1	5.4055e-07	0.54055	0	0	0	1	3.3073e-07	0.33073
2017-05-03	19.2	13	0	0	0	0	0	0	2	6.6146e-07	0.66146
2017-05-04	20.8	13	1	5.4055e-07	0.54055	0	0	0	1	3.3073e-07	0.33073
2017-05-05	22.1	13	3	1.62165e-06	1.62165	4	4.89589e-07	0.489589	2	6.6146e-07	0.66146
2017-05-06	26	13	3	1.62165e-06	1.62165	5	6.11986e-07	0.611986	2	6.6146e-07	0.66146
2017-05-07	23.1	13	1	5.4055e-07	0.54055	3	3.67191e-07	0.367191	0	0	0
2017-05-08	22.6	13	1	5.4055e-07	0.54055	3	3.67191e-07	0.367191	6	1.98438e-06	1.98438
2017-05-09	18.5	13	0	0	0	1	1.22397e-07	0.122397	2	6.6146e-07	0.66146
2017-05-10	17.5	13	0	0	0	0	0	0	1	3.3073e-07	0.33073
2017-05-11	24.1	13	4	2.1622e-06	2.1622	3	3.67191e-07	0.367191	4	1.32292e-06	1.32292
2017-05-12	24.8	13	2	1.0811e-06	1.0811	1	1.22397e-07	0.122397	5	1.65365e-06	1.65365
2017-05-13	19	13	0	0	0	0	0	0	0	0	0
2017-05-14	19.1	13	1	5.4055e-07	0.54055	0	0	0	1	3.3073e-07	0.33073
2017-05-15	21	13	0	0	0	0	0	0	1	3.3073e-07	0.33073
2017-05-16	21.9	13	0	0	0	0	0	0	0	0	0
2017-05-17	18.2	13	0	0	0	0	0	0	0	0	0
2017-05-18	22.1	13	0	0	0	1	1.22397e-07	0.122397	0	0	0
2017-05-19	23.9	13	4	2.1622e-06	2.1622	0	0	0	2	6.6146e-07	0.66146
2017-05-20	25.2	13	3	1.62165e-06	1.62165	10	1.22397e-06	1.22397	7	2.31511e-06	2.31511
2017-05-21	26.4	13	6	3.2433e-06	3.2433	14	1.71356e-06	1.71356	9	2.97657e-06	2.97657
2017-05-22	26	13	3	1.62165e-06	1.62165	3	3.67191e-07	0.367191	6	1.98438e-06	1.98438
2017-05-23	25.4	13	2	1.0811e-06	1.0811	5	6.11986e-07	0.611986	4	1.32292e-06	1.32292
2017-05-24	22.9	13	0	0	0	1	1.22397e-07	0.122397	3	9.9219e-07	0.99219
2017-05-25	22.1	13	0	0	0	0	0	0	3	9.9219e-07	0.99219
2017-05-26	20.9	13	0	0	0	0	0	0	0	0	0
2017-05-27	24.6	13	6	3.2433e-06	3.2433	2	2.44794e-07	0.244794	3	9.9219e-07	0.99219
2017-05-28	23.5	13	3	1.62165e-06	1.62165	4	4.89589e-07	0.489589	1	3.3073e-07	0.33073
2017-05-29	25	13	4	2.1622e-06	2.1622	3	3.67191e-07	0.367191	3	9.9219e-07	0.99219
2017-05-30	26.1	13	1	5.4055e-07	0.54055	10	1.22397e-06	1.22397	12	3.96876e-06	3.96876
2017-05-31	27.1	13	2	1.0811e-06	1.0811	3	3.67191e-07	0.367191	4	1.32292e-06	1.32292
2017-06-01	25.2	13	0	0	0	4	4.89589e-07	0.489589	9	2.97657e-06	2.97657
2017-06-02	25.8	13	6	3.2433e-06	3.2433	7	8.5678e-07	0.85678	6	1.98438e-06	1.98438
2017-06-03	22.8	13	3	1.62165e-06	1.62165	5	6.11986e-07	0.611986	6	1.98438e-06	1.98438
2017-06-04	21.3	13	3	1.62165e-06	1.62165	8	9.79177e-07	0.979177	2	6.6146e-07	0.66146
2017-06-05	20.8	13	1	5.4055e-07	0.54055	1	1.22397e-07	0.122397	3	9.9219e-07	0.99219
2017-06-06	21.5	13	0	0	0	1	1.22397e-07	0.122397	1	3.3073e-07	0.33073
2017-06-07	21.5	13	0	0	0	1	1.22397e-07	0.122397	1	3.3073e-07	0.33073
2017-06-08	24.7	13	1	5.4055e-07	0.54055	0	0	0	0	0	0
2017-06-09	24.4	13	0	0	0	4	4.89589e-07	0.489589	4	1.32292e-06	1.32292
2017-06-10	25.9	13	2	1.0811e-06	1.0811	8	9.79177e-07	0.979177	4	1.32292e-06	1.32292
2017-06-11	22.6	13	3	1.62165e-06	1.62165	1	1.22397e-07	0.122397	2	6.6146e-07	0.66146
2017-06-12	21.6	13	0	0	0	0	0	0	3	9.9219e-07	0.99219
2017-06-13	17.9	13	0	0	0	0	0	0	0	0	0
2017-06-14	23.6	13	0	0	0	1	1.22397e-07	0.122397	0	0	0
2017-06-15	24.1	13	6	3.2433e-06	3.2433	2	2.44794e-07	0.244794	6	1.98438e-06	1.98438
2017-06-16	25.8	13	0	0	0	3	3.67191e-07	0.367191	4	1.32292e-06	1.32292
2017-06-17	24.1	13	3	1.62165e-06	1.62165	4	4.89589e-07	0.489589	6	1.98438e-06	1.98438
2017-06-18	20.7	13	0	0	0	0	0	0	2	6.6146e-07	0.66146
2017-06-19	24	13	0	0	0	4	4.89589e-07	0.489589	6	1.98438e-06	1.98438
2017-06-20	26.1	13	0	0	0	5	6.11986e-07	0.611986	6	1.98438e-06	1.98438
2017-06-21	23.8	13	0	0	0	0	0	0	0	0	0
2017-06-22	24.4	13	0	0	0	2	2.44794e-07	0.244794	6	1.98438e-06	1.98438
2017-06-23	26.4	13	1	5.4055e-07	0.54055	6	7.34383e-07	0.734383	12	3.96876e-06	3.96876
2017-06-24	27.6	13	3	1.62165e-06	1.62165	5	6.11986e-07	0.611986	6	1.98438e-06	1.98438
2017-06-25	23.6	13	1	5.4055e-07	0.54055	3	3.67191e-07	0.367191	3	9.9219e-07	0.99219
2017-06-26	26.7	13	0	0	0	1	1.22397e-07	0.122397	3	9.9219e-07	0.99219
2017-06-27	26.2	13	1	5.4055e-07	0.54055	2	2.44794e-07	0.244794	2	6.6146e-07	0.66146
2017-06-28	26.2	13	4	2.1622e-06	2.1622	0	0	0	2	6.6146e-07	0.66146
2017-06-29	28.3	13	0	0	0	3	3.67191e-07	0.367191	4	1.32292e-06	1.32292
2017-06-30	25.4	13	1	5.4055e-07	0.54055	3	3.67191e-07	0.367191	0	0	0
2017-07-01	26.2	13	0	0	0	1	1.22397e-07	0.122397	1	3.3073e-07	0.33073
2017-07-02	29.1	13	5	2.70275e-06	2.70275	13	1.59116e-06	1.59116	13	4.29949e-06	4.29949
2017-07-03	31.6	13	3	1.62165e-06	1.62165	24	2.93753e-06	2.93753	40	1.32292e-05	13.2292
2017-07-04	28.3	13	0	0	0	8	9.79177e-07	0.979177	16	5.29168e-06	5.29168
2017-07-05	30.2	13	2	1.0811e-06	1.0811	13	1.59116e-06	1.59116	19	6.28387e-06	6.28387
2017-07-06	30.1	13	1	5.4055e-07	0.54055	12	1.46877e-06	1.46877	11	3.63803e-06	3.63803
2017-07-07	29.6	13	4	2.1622e-06	2.1622	16	1.95835e-06	1.95835	24	7.93752e-06	7.93752
2017-07-08	30	13	12	6.4866e-06	6.4866	36	4.4063e-06	4.4063	41	1.35599e-05	13.5599
2017-07-09	31	13	8	4.3244e-06	4.3244	20	2.44794e-06	2.44794	26	8.59898e-06	8.59898
2017-07-10	31.1	13	5	2.70275e-06	2.70275	30	3.67191e-06	3.67191	38	1.25677e-05	12.5677
2017-07-11	30.7	13	2	1.0811e-06	1.0811	22	2.69274e-06	2.69274	27	8.92971e-06	8.92971
2017-07-12	31.9	13	11	5.94605e-06	5.94605	51	6.24226e-06	6.24226	64	2.11667e-05	21.1667
2017-07-13	31.4	13	5	2.70275e-06	2.70275	30	3.67191e-06	3.67191	39	1.28985e-05	12.8985
2017-07-14	31.2	13	10	5.4055e-06	5.4055	33	4.03911e-06	4.03911	43	1.42214e-05	14.2214
2017-07-15	31.7	13	11	5.94605e-06	5.94605	34	4.1615e-06	4.1615	51	1.68672e-05	16.8672
2017-07-16	31.9	13	21	1.13515e-05	11.3515	39	4.77349e-06	4.77349	61	2.01745e-05	20.1745
2017-07-17	31.4	13	17	9.18934e-06	9.18934	29	3.54952e-06	3.54952	43	1.42214e-05	14.2214
2017-07-18	30.6	13	0	0	0	14	1.71356e-06	1.71356	31	1.02526e-05	10.2526
2017-07-19	30.4	13	1	5.4055e-07	0.54055	19	2.32555e-06	2.32555	28	9.26044e-06	9.26044
2017-07-20	30.7	13	7	3.78385e-06	3.78385	23	2.81513e-06	2.81513	33	1.09141e-05	10.9141
2017-07-21	31.2	13	3	1.62165e-06	1.62165	32	3.91671e-06	3.91671	41	1.35599e-05	13.5599
2017-07-22	31.7	13	8	4.3244e-06	4.3244	45	5.50787e-06	5.50787	28	9.26044e-06	9.26044
2017-07-23	27.2	13	3	1.62165e-06	1.62165	4	4.89589e-07	0.489589	8	2.64584e-06	2.64584
2017-07-24	30.7	13	7	3.78385e-06	3.78385	21	2.57034e-06	2.57034	33	1.09141e-05	10.9141
2017-07-25	31	13	2	1.0811e-06	1.0811	39	4.77349e-06	4.77349	32	1.05834e-05	10.5834
2017-07-26	26.8	13	1	5.4055e-07	0.54055	4	4.89589e-07	0.489589	9	2.97657e-06	2.97657
2017-07-27	26	13	0	0	0	3	3.67191e-07	0.367191	11	3.63803e-06	3.63803
2017-07-28	30.3	13	2	1.0811e-06	1.0811	14	1.71356e-06	1.71356	20	6.6146e-06	6.6146
2017-07-29	30.5	13	4	2.1622e-06	2.1622	14	1.71356e-06	1.71356	17	5.62241e-06	5.62241
2017-07-30	27.7	13	1	5.4055e-07	0.54055	6	7.34383e-07	0.734383	10	3.3073e-06	3.3073
2017-07-31	32.1	13	9	4.86495e-06	4.86495	31	3.79431e-06	3.79431	31	1.02526e-05	10.2526
2017-08-01	29.9	13	3	1.62165e-06	1.62165	11	1.34637e-06	1.34637	15	4.96095e-06	4.96095
2017-08-02	24.2	13	1	5.4055e-07	0.54055	1	1.22397e-07	0.122397	3	9.9219e-07	0.99219
2017-08-03	27.8	13	2	1.0811e-06	1.0811	3	3.67191e-07	0.367191	8	2.64584e-06	2.64584
2017-08-04	28.8	13	0	0	0	10	1.22397e-06	1.22397	11	3.63803e-06	3.63803
2017-08-05	30.2	13	10	5.4055e-06	5.4055	15	1.83596e-06	1.83596	23	7.60679e-06	7.60679
2017-08-06	32.3	13	13	7.02714e-06	7.02714	34	4.1615e-06	4.1615	31	1.02526e-05	10.2526
2017-08-07	31.9	13	5	2.70275e-06	2.70275	25	3.05993e-06	3.05993	31	1.02526e-05	10.2526
2017-08-08	32.8	13	1	5.4055e-07	0.54055	26	3.18233e-06	3.18233	31	1.02526e-05	10.2526
2017-08-09	33.8	13	21	1.13515e-05	11.3515	74	9.05739e-06	9.05739	47	1.55443e-05	15.5443
2017-08-10	27.5	13	1	5.4055e-07	0.54055	9	1.10157e-06	1.10157	14	4.63022e-06	4.63022
2017-08-11	24.9	13	0	0	0	1	1.22397e-07	0.122397	10	3.3073e-06	3.3073
2017-08-12	29.5	13	3	1.62165e-06	1.62165	7	8.5678e-07	0.85678	9	2.97657e-06	2.97657
2017-08-13	29.5	13	1	5.4055e-07	0.54055	8	9.79177e-07	0.979177	17	5.62241e-06	5.62241
2017-08-14	25.4	13	1	5.4055e-07	0.54055	0	0	0	2	6.6146e-07	0.66146
2017-08-15	26.3	13	0	0	0	0	0	0	1	3.3073e-07	0.33073
2017-08-16	22.6	13	0	0	0	0	0	0	2	6.6146e-07	0.66146
2017-08-17	27.8	13	2	1.0811e-06	1.0811	2	2.44794e-07	0.244794	7	2.31511e-06	2.31511
2017-08-18	28.8	13	0	0	0	11	1.34637e-06	1.34637	9	2.97657e-06	2.97657
2017-08-19	31	13	11	5.94605e-06	5.94605	26	3.18233e-06	3.18233	9	2.97657e-06	2.97657
2017-08-20	27.8	13	3	1.62165e-06	1.62165	3	3.67191e-07	0.367191	3	9.9219e-07	0.99219
2017-08-21	30.2	13	2	1.0811e-06	1.0811	8	9.79177e-07	0.979177	13	4.29949e-06	4.29949
2017-08-22	31	13	2	1.0811e-06	1.0811	20	2.44794e-06	2.44794	16	5.29168e-06	5.29168
2017-08-23	30.1	13	6	3.2433e-06	3.2433	34	4.1615e-06	4.1615	22	7.27606e-06	7.27606
2017-08-24	32.8	13	4	2.1622e-06	2.1622	27	3.30472e-06	3.30472	34	1.12448e-05	11.2448
2017-08-25	31.9	13	6	3.2433e-06	3.2433	35	4.2839e-06	4.2839	33	1.09141e-05	10.9141
2017-08-26	32	13	3	1.62165e-06	1.62165	30	3.67191e-06	3.67191	21	6.94533e-06	6.94533
2017-08-27	27.9	13	3	1.62165e-06	1.62165	7	8.5678e-07	0.85678	8	2.64584e-06	2.64584
2017-08-28	28.5	13	0	0	0	6	7.34383e-07	0.734383	9	2.97657e-06	2.97657
2017-08-29	31.3	13	3	1.62165e-06	1.62165	12	1.46877e-06	1.46877	23	7.60679e-06	7.60679
2017-08-30	30.3	13	3	1.62165e-06	1.62165	12	1.46877e-06	1.46877	9	2.97657e-06	2.97657
2017-08-31	23.7	13	0	0	0	2	2.44794e-07	0.244794	5	1.65365e-06	1.65365
2017-09-01	24	13	0	0	0	1	1.22397e-07	0.122397	2	6.6146e-07	0.66146
2017-09-02	23.9	13	0	0	0	0	0	0	0	0	0
2017-09-03	25.4	13	1	5.4055e-07	0.54055	2	2.44794e-07	0.244794	4	1.32292e-06	1.32292
2017-09-04	21.7	13	0	0	0	1	1.22397e-07	0.122397	1	3.3073e-07	0.33073
2017-09-05	26.5	13	1	5.4055e-07	0.54055	1	1.22397e-07	0.122397	3	9.9219e-07	0.99219
2017-09-06	23.7	13	0	0	0	0	0	0	0	0	0
2017-09-07	24.8	13	0	0	0	2	2.44794e-07	0.244794	0	0	0
2017-09-08	28	13	0	0	0	2	2.44794e-07	0.244794	1	3.3073e-07	0.33073
2017-09-09	27.2	13	0	0	0	7	8.5678e-07	0.85678	0	0	0
2017-09-10	29.3	13	5	2.70275e-06	2.70275	5	6.11986e-07	0.611986	9	2.97657e-06	2.97657
2017-09-11	28.4	13	0	0	0	4	4.89589e-07	0.489589	3	9.9219e-07	0.99219
2017-09-12	26.3	13	0	0	0	0	0	0	0	0	0
2017-09-13	27.3	13	0	0	0	4	4.89589e-07	0.489589	6	1.98438e-06	1.98438
2017-09-14	28.5	13	0	0	0	1	1.22397e-07	0.122397	1	3.3073e-07	0.33073
2017-09-15	22.5	13	1	5.4055e-07	0.54055	0	0	0	0	0	0
2017-09-16	20.3	13	0	0	0	0	0	0	1	3.3073e-07	0.33073
2017-09-17	20.9	13	0	0	0	0	0	0	0	0	0
2017-09-18	29.3	13	7	3.78385e-06	3.78385	9	1.10157e-06	1.10157	9	2.97657e-06	2.97657
2017-09-19	27.1	13	1	5.4055e-07	0.54055	5	6.11986e-07	0.611986	3	9.9219e-07	0.99219
2017-09-20	23.6	13	0	0	0	0	0	0	0	0	0
2017-09-21	23.8	13	1	5.4055e-07	0.54055	1	1.22397e-07	0.122397	1	3.3073e-07	0.33073
2017-09-22	24	13	0	0	0	0	0	0	2	6.6146e-07	0.66146
2017-09-23	22.2	13	0	0	0	0	0	0	2	6.6146e-07	0.66146
2017-09-24	27.1	13	2	1.0811e-06	1.0811	1	1.22397e-07	0.122397	0	0	0
2017-09-25	27	13	2	1.0811e-06	1.0811	0	0	0	0	0	0
2017-09-26	27.4	13	2	1.0811e-06	1.0811	4	4.89589e-07	0.489589	0	0	0
2017-09-27	24.5	13	0	0	0	0	0	0	0	0	0
2017-09-28	23.5	13	0	0	0	0	0	0	1	3.3073e-07	0.33073
2017-09-29	22.6	13	0	0	0	0	0	0	0	0	0
2017-09-30	22.6	13	0	0	0	0	0	0	0	0	0
2018-05-01	23.2	13	5	2.69331e-06	2.69331	5	6.09682e-07	0.609682	6	1.96181e-06	1.96181
2018-05-02	23.4	13	0	0	0	0	0	0	0	0	0
2018-05-03	25.3	13	1	5.38661e-07	0.538661	2	2.43873e-07	0.243873	1	3.26969e-07	0.326969
2018-05-04	18.9	13	0	0	0	0	0	0	1	3.26969e-07	0.326969
2018-05-05	19.9	13	1	5.38661e-07	0.538661	4	4.87745e-07	0.487745	0	0	0
2018-05-06	23.3	13	0	0	0	2	2.43873e-07	0.243873	1	3.26969e-07	0.326969
2018-05-07	19.8	13	0	0	0	0	0	0	0	0	0
2018-05-08	13.3	13	0	0	0	0	0	0	0	0	0
2018-05-09	14.1	13	0	0	0	0	0	0	0	0	0
2018-05-10	17.8	13	0	0	0	0	0	0	0	0	0
2018-05-11	19.9	13	0	0	0	1	1.21936e-07	0.121936	2	6.53938e-07	0.653938
2018-05-12	22.8	13	0	0	0	0	0	0	3	9.80907e-07	0.980907
2018-05-13	19.9	13	0	0	0	1	1.21936e-07	0.121936	0	0	0
2018-05-14	24.1	13	0	0	0	2	2.43873e-07	0.243873	2	6.53938e-07	0.653938
2018-05-15	24.4	13	1	5.38661e-07	0.538661	6	7.31618e-07	0.731618	4	1.30788e-06	1.30788
2018-05-16	24.8	13	2	1.07732e-06	1.07732	3	3.65809e-07	0.365809	5	1.63485e-06	1.63485
2018-05-17	26.8	13	4	2.15465e-06	2.15465	4	4.87745e-07	0.487745	7	2.28878e-06	2.28878
2018-05-18	27.4	13	3	1.61598e-06	1.61598	2	2.43873e-07	0.243873	3	9.80907e-07	0.980907
2018-05-19	24.1	13	1	5.38661e-07	0.538661	1	1.21936e-07	0.121936	1	3.26969e-07	0.326969
2018-05-20	17.9	13	1	5.38661e-07	0.538661	2	2.43873e-07	0.243873	0	0	0
2018-05-21	20.8	13	2	1.07732e-06	1.07732	0	0	0	2	6.53938e-07	0.653938
2018-05-22	22.2	13	1	5.38661e-07	0.538661	0	0	0	2	6.53938e-07	0.653938
2018-05-23	19.9	13	0	0	0	0	0	0	2	6.53938e-07	0.653938
2018-05-24	25.2	13	0	0	0	1	1.21936e-07	0.121936	0	0	0
2018-05-25	24.1	13	1	5.38661e-07	0.538661	3	3.65809e-07	0.365809	4	1.30788e-06	1.30788
2018-05-26	21.3	13	0	0	0	2	2.43873e-07	0.243873	2	6.53938e-07	0.653938
2018-05-27	24.5	13	3	1.61598e-06	1.61598	7	8.53554e-07	0.853554	5	1.63485e-06	1.63485
2018-05-28	22.5	13	0	0	0	2	2.43873e-07	0.243873	1	3.26969e-07	0.326969
2018-05-29	25.1	13	2	1.07732e-06	1.07732	2	2.43873e-07	0.243873	4	1.30788e-06	1.30788
2018-05-30	23.1	13	1	5.38661e-07	0.538661	0	0	0	2	6.53938e-07	0.653938
2018-05-31	20.9	13	0	0	0	0	0	0	0	0	0
2018-06-01	23	13	0	0	0	1	1.21936e-07	0.121936	1	3.26969e-07	0.326969
2018-06-02	25	13	1	5.38661e-07	0.538661	6	7.31618e-07	0.731618	2	6.53938e-07	0.653938
2018-06-03	25	13	1	5.38661e-07	0.538661	3	3.65809e-07	0.365809	4	1.30788e-06	1.30788
2018-06-04	24.6	13	2	1.07732e-06	1.07732	4	4.87745e-07	0.487745	2	6.53938e-07	0.653938
2018-06-05	24.8	13	1	5.38661e-07	0.538661	0	0	0	6	1.96181e-06	1.96181
2018-06-06	22.3	13	0	0	0	0	0	0	1	3.26969e-07	0.326969
2018-06-07	25.7	13	0	0	0	1	1.21936e-07	0.121936	2	6.53938e-07	0.653938
2018-06-08	26.6	13	3	1.61598e-06	1.61598	3	3.65809e-07	0.365809	4	1.30788e-06	1.30788
2018-06-09	26.9	13	8	4.30929e-06	4.30929	14	1.70711e-06	1.70711	15	4.90454e-06	4.90454
2018-06-10	19.9	13	0	0	0	0	0	0	1	3.26969e-07	0.326969
2018-06-11	19.2	13	0	0	0	1	1.21936e-07	0.121936	1	3.26969e-07	0.326969
2018-06-12	26	13	1	5.38661e-07	0.538661	2	2.43873e-07	0.243873	4	1.30788e-06	1.30788
2018-06-13	25.3	13	2	1.07732e-06	1.07732	0	0	0	1	3.26969e-07	0.326969
2018-06-14	23.6	13	0	0	0	1	1.21936e-07	0.121936	0	0	0
2018-06-15	18.8	13	0	0	0	0	0	0	0	0	0
2018-06-16	17.5	13	0	0	0	0	0	0	0	0	0
2018-06-17	21.6	13	1	5.38661e-07	0.538661	1	1.21936e-07	0.121936	0	0	0
2018-06-18	20.5	13	0	0	0	0	0	0	0	0	0
2018-06-19	25	13	0	0	0	3	3.65809e-07	0.365809	8	2.61575e-06	2.61575
2018-06-20	21.5	13	0	0	0	0	0	0	0	0	0
2018-06-21	23.3	13	0	0	0	0	0	0	0	0	0
2018-06-22	27.3	13	1	5.38661e-07	0.538661	3	3.65809e-07	0.365809	4	1.30788e-06	1.30788
2018-06-23	22.7	13	0	0	0	1	1.21936e-07	0.121936	0	0	0
2018-06-24	26.2	13	2	1.07732e-06	1.07732	3	3.65809e-07	0.365809	1	3.26969e-07	0.326969
2018-06-25	29.7	13	2	1.07732e-06	1.07732	15	1.82905e-06	1.82905	28	9.15513e-06	9.15513
2018-06-26	28.7	13	0	0	0	11	1.3413e-06	1.3413	16	5.23151e-06	5.23151
2018-06-27	28.7	13	1	5.38661e-07	0.538661	11	1.3413e-06	1.3413	9	2.94272e-06	2.94272
2018-06-28	30.5	13	1	5.38661e-07	0.538661	12	1.46324e-06	1.46324	7	2.28878e-06	2.28878
2018-06-29	29.5	13	2	1.07732e-06	1.07732	20	2.43873e-06	2.43873	22	7.19332e-06	7.19332
2018-06-30	30.4	13	7	3.77063e-06	3.77063	31	3.78003e-06	3.78003	25	8.17423e-06	8.17423
2018-07-01	31	13	6	3.23197e-06	3.23197	32	3.90196e-06	3.90196	20	6.53938e-06	6.53938
2018-07-02	31.6	13	5	2.69331e-06	2.69331	30	3.65809e-06	3.65809	50	1.63485e-05	16.3485
2018-07-03	30.7	13	1	5.38661e-07	0.538661	27	3.29228e-06	3.29228	43	1.40597e-05	14.0597
2018-07-04	29	13	2	1.07732e-06	1.07732	11	1.3413e-06	1.3413	24	7.84726e-06	7.84726
2018-07-05	25.9	13	0	0	0	7	8.53554e-07	0.853554	11	3.59666e-06	3.59666
2018-07-06	24.3	13	0	0	0	4	4.87745e-07	0.487745	2	6.53938e-07	0.653938
2018-07-07	28	13	1	5.38661e-07	0.538661	7	8.53554e-07	0.853554	5	1.63485e-06	1.63485
2018-07-08	30.1	13	9	4.84795e-06	4.84795	15	1.82905e-06	1.82905	17	5.55847e-06	5.55847
2018-07-09	30	13	3	1.61598e-06	1.61598	25	3.04841e-06	3.04841	28	9.15513e-06	9.15513
2018-07-10	31.5	13	6	3.23197e-06	3.23197	58	7.07231e-06	7.07231	56	1.83103e-05	18.3103
2018-07-11	31.1	13	7	3.77063e-06	3.77063	26	3.17034e-06	3.17034	46	1.50406e-05	15.0406
2018-07-12	28.8	13	1	5.38661e-07	0.538661	10	1.21936e-06	1.21936	14	4.57757e-06	4.57757
2018-07-13	31.7	13	8	4.30929e-06	4.30929	36	4.38971e-06	4.38971	42	1.37327e-05	13.7327
2018-07-14	33.1	13	18	9.6959e-06	9.6959	62	7.56005e-06	7.56005	76	2.48497e-05	24.8497
2018-07-15	32	13	30	1.61598e-05	16.1598	78	9.51103e-06	9.51103	74	2.41957e-05	24.1957
2018-07-16	32.9	13	31	1.66985e-05	16.6985	68	8.29167e-06	8.29167	95	3.10621e-05	31.0621
2018-07-17	32.8	13	21	1.13119e-05	11.3119	128	1.56079e-05	15.6079	115	3.76014e-05	37.6014
2018-07-18	32.1	13	15	8.07992e-06	8.07992	142	1.7315e-05	17.315	184	6.01623e-05	60.1623
2018-07-19	33.3	13	33	1.77758e-05	17.7758	133	1.62175e-05	16.2175	131	4.2833e-05	42.833
2018-07-20	32.4	13	19	1.02346e-05	10.2346	105	1.28033e-05	12.8033	135	4.41408e-05	44.1408
2018-07-21	32.8	13	51	2.74717e-05	27.4717	131	1.59737e-05	15.9737	133	4.34869e-05	43.4869
2018-07-22	32.6	13	56	3.0165e-05	30.165	118	1.43885e-05	14.3885	135	4.41408e-05	44.1408
2018-07-23	31.1	13	30	1.61598e-05	16.1598	140	1.70711e-05	17.0711	236	7.71647e-05	77.1647
2018-07-24	32.1	13	25	1.34665e-05	13.4665	112	1.36569e-05	13.6569	170	5.55847e-05	55.5847
2018-07-25	30.2	13	16	8.61858e-06	8.61858	67	8.16973e-06	8.16973	104	3.40048e-05	34.0048
2018-07-26	28.1	13	6	3.23197e-06	3.23197	34	4.14584e-06	4.14584	52	1.70024e-05	17.0024
2018-07-27	26.4	13	3	1.61598e-06	1.61598	19	2.31679e-06	2.31679	32	1.0463e-05	10.463
2018-07-28	26.8	13	0	0	0	7	8.53554e-07	0.853554	12	3.92363e-06	3.92363
2018-07-29	31.8	13	12	6.46394e-06	6.46394	38	4.63358e-06	4.63358	32	1.0463e-05	10.463
2018-07-30	30.9	13	7	3.77063e-06	3.77063	42	5.12133e-06	5.12133	42	1.37327e-05	13.7327
2018-07-31	31.9	13	19	1.02346e-05	10.2346	88	1.07304e-05	10.7304	73	2.38687e-05	23.8687
2018-08-01	33	13	13	7.0026e-06	7.0026	144	1.75588e-05	17.5588	88	2.87733e-05	28.7733
2018-08-02	32.1	13	15	8.07992e-06	8.07992	115	1.40227e-05	14.0227	103	3.36778e-05	33.6778
2018-08-03	32.9	13	18	9.6959e-06	9.6959	116	1.41446e-05	14.1446	113	3.69475e-05	36.9475
2018-08-04	32.1	13	13	7.0026e-06	7.0026	68	8.29167e-06	8.29167	86	2.81193e-05	28.1193
2018-08-05	33	13	16	8.61858e-06	8.61858	88	1.07304e-05	10.7304	79	2.58306e-05	25.8306
2018-08-06	32	13	9	4.84795e-06	4.84795	64	7.80393e-06	7.80393	72	2.35418e-05	23.5418
2018-08-07	22.5	13	3	1.61598e-06	1.61598	11	1.3413e-06	1.3413	13	4.2506e-06	4.2506
2018-08-08	24.6	13	0	0	0	1	1.21936e-07	0.121936	9	2.94272e-06	2.94272
2018-08-09	30.5	13	7	3.77063e-06	3.77063	14	1.70711e-06	1.70711	21	6.86635e-06	6.86635
2018-08-10	32.8	13	22	1.18505e-05	11.8505	118	1.43885e-05	14.3885	64	2.0926e-05	20.926
2018-08-11	31.6	13	15	8.07992e-06	8.07992	59	7.19424e-06	7.19424	46	1.50406e-05	15.0406
2018-08-12	28.6	13	6	3.23197e-06	3.23197	26	3.17034e-06	3.17034	16	5.23151e-06	5.23151
2018-08-13	32.6	13	11	5.92527e-06	5.92527	11	1.3413e-06	1.3413	39	1.27518e-05	12.7518
2018-08-14	31.7	13	12	6.46394e-06	6.46394	24	2.92647e-06	2.92647	39	1.27518e-05	12.7518
2018-08-15	30.7	13	4	2.15465e-06	2.15465	20	2.43873e-06	2.43873	42	1.37327e-05	13.7327
2018-08-16	29.7	13	3	1.61598e-06	1.61598	21	2.56066e-06	2.56066	24	7.84726e-06	7.84726
2018-08-17	23.2	13	0	0	0	4	4.87745e-07	0.487745	11	3.59666e-06	3.59666
2018-08-18	23.9	13	2	1.07732e-06	1.07732	4	4.87745e-07	0.487745	12	3.92363e-06	3.92363
2018-08-19	24.9	13	1	5.38661e-07	0.538661	4	4.87745e-07	0.487745	3	9.80907e-07	0.980907
2018-08-20	25.6	13	0	0	0	2	2.43873e-07	0.243873	2	6.53938e-07	0.653938
2018-08-21	31.1	13	3	1.61598e-06	1.61598	26	3.17034e-06	3.17034	20	6.53938e-06	6.53938
2018-08-22	32.4	13	4	2.15465e-06	2.15465	54	6.58456e-06	6.58456	30	9.80907e-06	9.80907
2018-08-23	31.2	13	5	2.69331e-06	2.69331	27	3.29228e-06	3.29228	25	8.17423e-06	8.17423
2018-08-24	29.6	13	0	0	0	12	1.46324e-06	1.46324	7	2.28878e-06	2.28878
2018-08-25	32.6	13	23	1.23892e-05	12.3892	72	8.77942e-06	8.77942	44	1.43866e-05	14.3866
2018-08-26	33.6	13	18	9.6959e-06	9.6959	106	1.29253e-05	12.9253	64	2.0926e-05	20.926
2018-08-27	32.3	13	14	7.54126e-06	7.54126	45	5.48714e-06	5.48714	59	1.92912e-05	19.2912
2018-08-28	28	13	2	1.07732e-06	1.07732	8	9.75491e-07	0.975491	21	6.86635e-06	6.86635
2018-08-29	27.2	13	0	0	0	4	4.87745e-07	0.487745	5	1.63485e-06	1.63485
2018-08-30	30.3	13	3	1.61598e-06	1.61598	19	2.31679e-06	2.31679	21	6.86635e-06	6.86635
2018-08-31	32.6	13	7	3.77063e-06	3.77063	25	3.04841e-06	3.04841	29	9.4821e-06	9.4821
2018-09-01	28.9	13	3	1.61598e-06	1.61598	9	1.09743e-06	1.09743	7	2.28878e-06	2.28878
2018-09-02	23.2	13	2	1.07732e-06	1.07732	0	0	0	3	9.80907e-07	0.980907
2018-09-03	26.8	13	0	0	0	2	2.43873e-07	0.243873	1	3.26969e-07	0.326969
2018-09-04	28	13	0	0	0	0	0	0	2	6.53938e-07	0.653938
2018-09-05	29.7	13	1	5.38661e-07	0.538661	6	7.31618e-07	0.731618	3	9.80907e-07	0.980907
2018-09-06	27.4	13	1	5.38661e-07	0.538661	2	2.43873e-07	0.243873	6	1.96181e-06	1.96181
2018-09-07	27.5	13	0	0	0	4	4.87745e-07	0.487745	4	1.30788e-06	1.30788
2018-09-08	30.2	13	0	0	0	15	1.82905e-06	1.82905	6	1.96181e-06	1.96181
2018-09-09	29.3	13	5	2.69331e-06	2.69331	14	1.70711e-06	1.70711	8	2.61575e-06	2.61575
2018-09-10	29.1	13	0	0	0	2	2.43873e-07	0.243873	6	1.96181e-06	1.96181
2018-09-11	22	13	1	5.38661e-07	0.538661	2	2.43873e-07	0.243873	0	0	0
2018-09-12	22.4	13	0	0	0	1	1.21936e-07	0.121936	1	3.26969e-07	0.326969
2018-09-13	24.1	13	1	5.38661e-07	0.538661	1	1.21936e-07	0.121936	1	3.26969e-07	0.326969
2018-09-14	23.9	13	1	5.38661e-07	0.538661	0	0	0	1	3.26969e-07	0.326969
2018-09-15	22.6	13	1	5.38661e-07	0.538661	0	0	0	0	0	0
2018-09-16	25.2	13	1	5.38661e-07	0.538661	0	0	0	0	0	0
2018-09-17	28.4	13	1	5.38661e-07	0.538661	4	4.87745e-07	0.487745	6	1.96181e-06	1.96181
2018-09-18	26.4	13	1	5.38661e-07	0.538661	0	0	0	1	3.26969e-07	0.326969
2018-09-19	23.2	13	1	5.38661e-07	0.538661	1	1.21936e-07	0.121936	1	3.26969e-07	0.326969
2018-09-20	21.5	13	0	0	0	2	2.43873e-07	0.243873	0	0	0
2018-09-21	18.7	13	0	0	0	0	0	0	0	0	0
2018-09-22	24.9	13	0	0	0	0	0	0	0	0	0
2018-09-23	26	13	0	0	0	2	2.43873e-07	0.243873	4	1.30788e-06	1.30788
2018-09-24	27.9	13	0	0	0	3	3.65809e-07	0.365809	1	3.26969e-07	0.326969
2018-09-25	24.5	13	0	0	0	1	1.21936e-07	0.121936	0	0	0
2018-09-26	18.5	13	0	0	0	0	0	0	0	0	0
2018-09-27	16.9	13	0	0	0	0	0	0	1	3.26969e-07	0.326969
2018-09-28	23.1	13	2	1.07732e-06	1.07732	0	0	0	0	0	0
2018-09-29	19.9	13	0	0	0	0	0	0	0	0	0
2018-09-30	24.8	13	0	0	0	0	0	0	1	3.26969e-07	0.326969
2019-05-01	21.7	13	1	5.37708e-07	0.537708	0	0	0	1	3.24697e-07	0.324697
2019-05-02	18.4	13	1	5.37708e-07	0.537708	0	0	0	2	6.49394e-07	0.649394
2019-05-03	19.8	13	0	0	0	2	2.42439e-07	0.242439	2	6.49394e-07	0.649394
2019-05-04	21.4	13	1	5.37708e-07	0.537708	3	3.63658e-07	0.363658	3	9.74091e-07	0.974091
2019-05-05	21.6	13	2	1.07542e-06	1.07542	1	1.21219e-07	0.121219	2	6.49394e-07	0.649394
2019-05-06	19.8	13	0	0	0	0	0	0	0	0	0
2019-05-07	16	13	0	0	0	0	0	0	0	0	0
2019-05-08	17.4	13	0	0	0	0	0	0	2	6.49394e-07	0.649394
2019-05-09	18.1	13	0	0	0	0	0	0	0	0	0
2019-05-10	19.7	13	0	0	0	1	1.21219e-07	0.121219	5	1.62348e-06	1.62348
2019-05-11	22.4	13	0	0	0	8	9.69755e-07	0.969755	5	1.62348e-06	1.62348
2019-05-12	19.1	13	0	0	0	1	1.21219e-07	0.121219	2	6.49394e-07	0.649394
2019-05-13	21.8	13	0	0	0	0	0	0	1	3.24697e-07	0.324697
2019-05-14	17.8	13	0	0	0	0	0	0	0	0	0
2019-05-15	21.5	13	0	0	0	0	0	0	2	6.49394e-07	0.649394
2019-05-16	21.5	13	0	0	0	1	1.21219e-07	0.121219	0	0	0
2019-05-17	22	13	2	1.07542e-06	1.07542	0	0	0	2	6.49394e-07	0.649394
2019-05-18	21.7	13	2	1.07542e-06	1.07542	2	2.42439e-07	0.242439	1	3.24697e-07	0.324697
2019-05-19	22	13	4	2.15083e-06	2.15083	2	2.42439e-07	0.242439	0	0	0
2019-05-20	22.1	13	3	1.61313e-06	1.61313	0	0	0	0	0	0
2019-05-21	21.3	13	0	0	0	1	1.21219e-07	0.121219	0	0	0
2019-05-22	21.1	13	1	5.37708e-07	0.537708	0	0	0	3	9.74091e-07	0.974091
2019-05-23	22.5	13	21	1.12919e-05	11.2919	1	1.21219e-07	0.121219	8	2.59758e-06	2.59758
2019-05-24	22.1	13	7	3.76396e-06	3.76396	13	1.57585e-06	1.57585	12	3.89636e-06	3.89636
2019-05-25	25.2	13	19	1.02165e-05	10.2165	24	2.90926e-06	2.90926	18	5.84454e-06	5.84454
2019-05-26	27.2	13	11	5.91479e-06	5.91479	30	3.63658e-06	3.63658	21	6.81864e-06	6.81864
2019-05-27	27.6	13	21	1.12919e-05	11.2919	20	2.42439e-06	2.42439	40	1.29879e-05	12.9879
2019-05-28	23.3	13	0	0	0	8	9.69755e-07	0.969755	7	2.27288e-06	2.27288
2019-05-29	24.1	13	0	0	0	1	1.21219e-07	0.121219	2	6.49394e-07	0.649394
2019-05-30	23	13	3	1.61313e-06	1.61313	0	0	0	6	1.94818e-06	1.94818
2019-05-31	21.8	13	1	5.37708e-07	0.537708	2	2.42439e-07	0.242439	2	6.49394e-07	0.649394
2019-06-01	22.9	13	3	1.61313e-06	1.61313	3	3.63658e-07	0.363658	1	3.24697e-07	0.324697
2019-06-02	22.8	13	1	5.37708e-07	0.537708	1	1.21219e-07	0.121219	0	0	0
2019-06-03	24.5	13	2	1.07542e-06	1.07542	1	1.21219e-07	0.121219	4	1.29879e-06	1.29879
2019-06-04	25.1	13	0	0	0	1	1.21219e-07	0.121219	6	1.94818e-06	1.94818
2019-06-05	23.7	13	2	1.07542e-06	1.07542	1	1.21219e-07	0.121219	2	6.49394e-07	0.649394
2019-06-06	26.8	13	19	1.02165e-05	10.2165	12	1.45463e-06	1.45463	15	4.87045e-06	4.87045
2019-06-07	22.1	13	0	0	0	2	2.42439e-07	0.242439	2	6.49394e-07	0.649394
2019-06-08	24.6	13	0	0	0	2	2.42439e-07	0.242439	4	1.29879e-06	1.29879
2019-06-09	19.8	13	1	5.37708e-07	0.537708	0	0	0	1	3.24697e-07	0.324697
2019-06-10	16.9	13	0	0	0	0	0	0	0	0	0
2019-06-11	21.2	13	0	0	0	1	1.21219e-07	0.121219	1	3.24697e-07	0.324697
2019-06-12	19.7	13	0	0	0	1	1.21219e-07	0.121219	0	0	0
2019-06-13	24.6	13	1	5.37708e-07	0.537708	2	2.42439e-07	0.242439	8	2.59758e-06	2.59758
2019-06-14	24.3	13	1	5.37708e-07	0.537708	2	2.42439e-07	0.242439	2	6.49394e-07	0.649394
2019-06-15	18.4	13	0	0	0	0	0	0	0	0	0
2019-06-16	26.8	13	8	4.30167e-06	4.30167	10	1.21219e-06	1.21219	11	3.57167e-06	3.57167
2019-06-17	22	13	1	5.37708e-07	0.537708	0	0	0	2	6.49394e-07	0.649394
2019-06-18	25.2	13	0	0	0	2	2.42439e-07	0.242439	8	2.59758e-06	2.59758
2019-06-19	26.5	13	2	1.07542e-06	1.07542	2	2.42439e-07	0.242439	7	2.27288e-06	2.27288
2019-06-20	26.5	13	1	5.37708e-07	0.537708	1	1.21219e-07	0.121219	5	1.62348e-06	1.62348
2019-06-21	27.1	13	1	5.37708e-07	0.537708	8	9.69755e-07	0.969755	6	1.94818e-06	1.94818
2019-06-22	23.7	13	0	0	0	0	0	0	1	3.24697e-07	0.324697
2019-06-23	22.4	13	0	0	0	1	1.21219e-07	0.121219	2	6.49394e-07	0.649394
2019-06-24	21.5	13	0	0	0	0	0	0	0	0	0
2019-06-25	26.1	13	1	5.37708e-07	0.537708	1	1.21219e-07	0.121219	6	1.94818e-06	1.94818
2019-06-26	26.9	13	0	0	0	7	8.48535e-07	0.848535	10	3.24697e-06	3.24697
2019-06-27	26.4	13	1	5.37708e-07	0.537708	0	0	0	6	1.94818e-06	1.94818
2019-06-28	28.3	13	1	5.37708e-07	0.537708	8	9.69755e-07	0.969755	6	1.94818e-06	1.94818
2019-06-29	21.9	13	0	0	0	0	0	0	2	6.49394e-07	0.649394
2019-06-30	24.6	13	0	0	0	1	1.21219e-07	0.121219	0	0	0
2019-07-01	25.7	13	0	0	0	0	0	0	3	9.74091e-07	0.974091
2019-07-02	27.6	13	0	0	0	4	4.84877e-07	0.484877	4	1.29879e-06	1.29879
2019-07-03	27.6	13	1	5.37708e-07	0.537708	5	6.06097e-07	0.606097	4	1.29879e-06	1.29879
2019-07-04	25.3	13	0	0	0	0	0	0	1	3.24697e-07	0.324697
2019-07-05	23.7	13	1	5.37708e-07	0.537708	1	1.21219e-07	0.121219	4	1.29879e-06	1.29879
2019-07-06	23.1	13	0	0	0	0	0	0	0	0	0
2019-07-07	21	13	0	0	0	1	1.21219e-07	0.121219	0	0	0
2019-07-08	22.8	13	0	0	0	1	1.21219e-07	0.121219	0	0	0
2019-07-09	19.9	13	0	0	0	0	0	0	0	0	0
2019-07-10	22.3	13	1	5.37708e-07	0.537708	1	1.21219e-07	0.121219	3	9.74091e-07	0.974091
2019-07-11	21.3	13	0	0	0	0	0	0	0	0	0
2019-07-12	22.2	13	0	0	0	0	0	0	1	3.24697e-07	0.324697
2019-07-13	25.9	13	2	1.07542e-06	1.07542	3	3.63658e-07	0.363658	1	3.24697e-07	0.324697
2019-07-14	23.3	13	0	0	0	0	0	0	0	0	0
2019-07-15	24.1	13	0	0	0	0	0	0	0	0	0
2019-07-16	22.7	13	0	0	0	0	0	0	1	3.24697e-07	0.324697
2019-07-17	28.3	13	0	0	0	3	3.63658e-07	0.363658	5	1.62348e-06	1.62348
2019-07-18	28.7	13	2	1.07542e-06	1.07542	7	8.48535e-07	0.848535	2	6.49394e-07	0.649394
2019-07-19	30.3	13	3	1.61313e-06	1.61313	12	1.45463e-06	1.45463	13	4.22106e-06	4.22106
2019-07-20	29.2	13	2	1.07542e-06	1.07542	15	1.81829e-06	1.81829	15	4.87045e-06	4.87045
2019-07-21	28.2	13	4	2.15083e-06	2.15083	4	4.84877e-07	0.484877	6	1.94818e-06	1.94818
2019-07-22	24.1	13	0	0	0	2	2.42439e-07	0.242439	5	1.62348e-06	1.62348
2019-07-23	29.4	13	1	5.37708e-07	0.537708	4	4.84877e-07	0.484877	5	1.62348e-06	1.62348
2019-07-24	30.2	13	13	6.99021e-06	6.99021	6	7.27316e-07	0.727316	18	5.84454e-06	5.84454
2019-07-25	32	13	3	1.61313e-06	1.61313	31	3.7578e-06	3.7578	30	9.74091e-06	9.74091
2019-07-26	29.6	13	9	4.83938e-06	4.83938	21	2.54561e-06	2.54561	40	1.29879e-05	12.9879
2019-07-27	30.9	13	5	2.68854e-06	2.68854	18	2.18195e-06	2.18195	17	5.51985e-06	5.51985
2019-07-28	31.8	13	12	6.4525e-06	6.4525	28	3.39414e-06	3.39414	36	1.16891e-05	11.6891
2019-07-29	33	13	12	6.4525e-06	6.4525	43	5.21243e-06	5.21243	89	2.8898e-05	28.898
2019-07-30	32.7	13	11	5.91479e-06	5.91479	88	1.06673e-05	10.6673	110	3.57167e-05	35.7167
2019-07-31	32.5	13	18	9.67875e-06	9.67875	93	1.12734e-05	11.2734	148	4.80551e-05	48.0551
2019-08-01	33.4	13	25	1.34427e-05	13.4427	147	1.78192e-05	17.8192	191	6.20171e-05	62.0171
2019-08-02	33.4	13	16	8.60333e-06	8.60333	129	1.56373e-05	15.6373	222	7.20827e-05	72.0827
2019-08-03	32.9	13	38	2.04329e-05	20.4329	136	1.64858e-05	16.4858	155	5.0328e-05	50.328
2019-08-04	31.8	13	21	1.12919e-05	11.2919	68	8.24291e-06	8.24291	132	4.286e-05	42.86
2019-08-05	31.8	13	7	3.76396e-06	3.76396	72	8.72779e-06	8.72779	145	4.70811e-05	47.0811
2019-08-06	33.2	13	9	4.83938e-06	4.83938	105	1.2728e-05	12.728	116	3.76648e-05	37.6648
2019-08-07	32.9	13	17	9.14104e-06	9.14104	114	1.3819e-05	13.819	149	4.83798e-05	48.3798
2019-08-08	32.9	13	19	1.02165e-05	10.2165	80	9.69755e-06	9.69755	129	4.18859e-05	41.8859
2019-08-09	34.1	13	8	4.30167e-06	4.30167	86	1.04249e-05	10.4249	111	3.60414e-05	36.0414
2019-08-10	32.9	13	10	5.37708e-06	5.37708	66	8.00048e-06	8.00048	91	2.95474e-05	29.5474
2019-08-11	31.6	13	9	4.83938e-06	4.83938	61	7.39438e-06	7.39438	79	2.56511e-05	25.6511
2019-08-12	31.2	13	11	5.91479e-06	5.91479	40	4.84877e-06	4.84877	47	1.52608e-05	15.2608
2019-08-13	32.4	13	6	3.22625e-06	3.22625	30	3.63658e-06	3.63658	42	1.36373e-05	13.6373
2019-08-14	33.4	13	3	1.61313e-06	1.61313	18	2.18195e-06	2.18195	45	1.46114e-05	14.6114
2019-08-15	31.4	13	2	1.07542e-06	1.07542	29	3.51536e-06	3.51536	31	1.00656e-05	10.0656
2019-08-16	30.4	13	3	1.61313e-06	1.61313	21	2.54561e-06	2.54561	32	1.03903e-05	10.3903
2019-08-17	33.5	13	16	8.60333e-06	8.60333	97	1.17583e-05	11.7583	71	2.30535e-05	23.0535
2019-08-18	31.6	13	10	5.37708e-06	5.37708	37	4.48511e-06	4.48511	60	1.94818e-05	19.4818
2019-08-19	29.9	13	2	1.07542e-06	1.07542	33	4.00024e-06	4.00024	31	1.00656e-05	10.0656
2019-08-20	32.1	13	3	1.61313e-06	1.61313	14	1.69707e-06	1.69707	28	9.09151e-06	9.09151
2019-08-21	31.2	13	5	2.68854e-06	2.68854	17	2.06073e-06	2.06073	11	3.57167e-06	3.57167
2019-08-22	29.3	13	5	2.68854e-06	2.68854	8	9.69755e-07	0.969755	18	5.84454e-06	5.84454
2019-08-23	29.3	13	0	0	0	13	1.57585e-06	1.57585	13	4.22106e-06	4.22106
2019-08-24	30.6	13	2	1.07542e-06	1.07542	20	2.42439e-06	2.42439	21	6.81864e-06	6.81864
2019-08-25	28.3	13	5	2.68854e-06	2.68854	10	1.21219e-06	1.21219	19	6.16924e-06	6.16924
2019-08-26	27.8	13	2	1.07542e-06	1.07542	3	3.63658e-07	0.363658	6	1.94818e-06	1.94818
2019-08-27	28.3	13	0	0	0	1	1.21219e-07	0.121219	5	1.62348e-06	1.62348
2019-08-28	28.6	13	0	0	0	2	2.42439e-07	0.242439	7	2.27288e-06	2.27288
2019-08-29	32.7	13	3	1.61313e-06	1.61313	15	1.81829e-06	1.81829	30	9.74091e-06	9.74091
2019-08-30	27.2	13	0	0	0	3	3.63658e-07	0.363658	9	2.92227e-06	2.92227
2019-08-31	31.3	13	3	1.61313e-06	1.61313	11	1.33341e-06	1.33341	24	7.79273e-06	7.79273
2019-09-01	28.2	13	0	0	0	8	9.69755e-07	0.969755	12	3.89636e-06	3.89636
2019-09-02	31.8	13	2	1.07542e-06	1.07542	9	1.09097e-06	1.09097	26	8.44212e-06	8.44212
2019-09-03	29.3	13	0	0	0	5	6.06097e-07	0.606097	6	1.94818e-06	1.94818
2019-09-04	25.7	13	0	0	0	1	1.21219e-07	0.121219	6	1.94818e-06	1.94818
2019-09-05	28.3	13	1	5.37708e-07	0.537708	6	7.27316e-07	0.727316	3	9.74091e-07	0.974091
2019-09-06	30.4	13	2	1.07542e-06	1.07542	17	2.06073e-06	2.06073	20	6.49394e-06	6.49394
2019-09-07	30.8	13	4	2.15083e-06	2.15083	21	2.54561e-06	2.54561	23	7.46803e-06	7.46803
2019-09-08	32.3	13	5	2.68854e-06	2.68854	31	3.7578e-06	3.7578	14	4.54576e-06	4.54576
2019-09-09	33	13	4	2.15083e-06	2.15083	28	3.39414e-06	3.39414	47	1.52608e-05	15.2608
2019-09-10	32	13	12	6.4525e-06	6.4525	64	7.75804e-06	7.75804	49	1.59101e-05	15.9101
2019-09-11	31.1	13	2	1.07542e-06	1.07542	22	2.66683e-06	2.66683	15	4.87045e-06	4.87045
2019-09-12	26	13	2	1.07542e-06	1.07542	0	0	0	9	2.92227e-06	2.92227
2019-09-13	22.1	13	0	0	0	0	0	0	5	1.62348e-06	1.62348
2019-09-14	24.8	13	0	0	0	0	0	0	3	9.74091e-07	0.974091
2019-09-15	26.7	13	4	2.15083e-06	2.15083	4	4.84877e-07	0.484877	4	1.29879e-06	1.29879
2019-09-16	26.7	13	0	0	0	1	1.21219e-07	0.121219	2	6.49394e-07	0.649394
2019-09-17	28.4	13	3	1.61313e-06	1.61313	9	1.09097e-06	1.09097	7	2.27288e-06	2.27288
2019-09-18	23.3	13	0	0	0	1	1.21219e-07	0.121219	1	3.24697e-07	0.324697
2019-09-19	24.2	13	0	0	0	2	2.42439e-07	0.242439	0	0	0
2019-09-20	23.8	13	0	0	0	3	3.63658e-07	0.363658	3	9.74091e-07	0.974091
2019-09-21	22.6	13	1	5.37708e-07	0.537708	0	0	0	1	3.24697e-07	0.324697
2019-09-22	25.2	13	0	0	0	2	2.42439e-07	0.242439	4	1.29879e-06	1.29879
2019-09-23	30.1	13	0	0	0	6	7.27316e-07	0.727316	3	9.74091e-07	0.974091
2019-09-24	27.1	13	0	0	0	1	1.21219e-07	0.121219	1	3.24697e-07	0.324697
2019-09-25	24.8	13	1	5.37708e-07	0.537708	4	4.84877e-07	0.484877	0	0	0
2019-09-26	23.8	13	0	0	0	1	1.21219e-07	0.121219	1	3.24697e-07	0.324697
2019-09-27	25.3	13	2	1.07542e-06	1.07542	1	1.21219e-07	0.121219	3	9.74091e-07	0.974091
2019-09-28	25.9	13	1	5.37708e-07	0.537708	4	4.84877e-07	0.484877	1	3.24697e-07	0.324697
2019-09-29	28.1	13	0	0	0	3	3.63658e-07	0.363658	3	9.74091e-07	0.974091
2019-09-30	27.7	13	1	5.37708e-07	0.537708	0	0	0	1	3.24697e-07	0.324697
