# Supplementary material for: Baseline scenarios of heat-related ambulance transportations under climate change in Tokyo, Japan
Source: PeerJ. 2022 Jul 29;10:e13838. doi: 10.7717/peerj.13838 (PMC9341446; doi:10.7717/peerj.13838)
Supplement: Supplemental Information 3 [file peerj-10-13838-s003.xlsx]

## Sheet: MIROC6_wheather.data.30Apr22
RCP	Day	year	Tasmax(℃）	RH(%)	SR(MJ/m2/day)	WS(m/s)	rsds_W(kW/m2)	WBGT(℃）
2.6	1	2015	9.1	47.8	4.6	1.9	0.0552	5.98037
2.6	2	2015	8.5	76.8	4.6	2.3	0.0552	7.23712
2.6	3	2015	10.1	50.5	10.9	1.8	0.1308	7.55319
2.6	4	2015	12	55.4	9.1	2	0.1092	9.43243
2.6	5	2015	11.8	53.5	2.8	3.1	0.0336	8.52683
2.6	6	2015	10.7	33.7	10.1	2.4	0.1212	6.83301
2.6	7	2015	9.6	41.2	10.3	2.5	0.1236	6.41689
2.6	8	2015	10.9	35.7	11.3	2.3	0.1356	7.23672
2.6	9	2015	12.9	47.7	9.3	2	0.1116	9.67737
2.6	10	2015	12.4	82.8	0.7	4.2	0.0084	10.9682
2.6	11	2015	8.2	63.1	3	5.3	0.036	5.79902
2.6	12	2015	6.1	60.1	7.3	3.8	0.0876	4.15284
2.6	13	2015	5.5	69.8	9.1	2.4	0.1092	4.35038
2.6	14	2015	4.9	66.6	9.3	2.6	0.1116	3.62606
2.6	15	2015	5.2	54.9	9.3	2.5	0.1116	3.29539
2.6	16	2015	6.3	43.9	12.3	2.3	0.1476	3.90967
2.6	17	2015	6.9	48.2	10.5	3.3	0.126	4.4802
2.6	18	2015	4.8	57.6	9.5	3.3	0.114	3.04614
2.6	19	2015	6.4	63.3	8.2	3.2	0.0984	4.71292
2.6	20	2015	5.6	81	2.9	2	0.0348	4.55113
2.6	21	2015	4.8	73.9	10.9	2.2	0.1308	4.0564
2.6	22	2015	5.5	62.7	11.9	2	0.1428	4.21111
2.6	23	2015	5.4	63.8	11.5	2.1	0.138	4.14164
2.6	24	2015	8	42.1	13	3.5	0.156	5.25146
2.6	25	2015	6	60.6	11	2.5	0.132	4.45746
2.6	26	2015	8	52	11.5	2.9	0.138	5.77428
2.6	27	2015	8.7	42.1	11.6	2.3	0.1392	5.81525
2.6	28	2015	10.3	36.8	13.1	2.1	0.1572	6.95459
2.6	29	2015	11.3	34.8	12.1	2.6	0.1452	7.55276
2.6	30	2015	8.8	29.5	8.7	3.7	0.1044	4.79945
2.6	31	2015	8.7	35.8	12.1	2	0.1452	5.47469
2.6	32	2015	10.3	55	11.6	1.9	0.1392	8.08127
2.6	33	2015	10.2	66.6	4.1	1.5	0.0492	8.18548
2.6	34	2015	7.3	85.2	1.1	3.1	0.0132	6.22656
2.6	35	2015	9.9	82.6	2.8	2.5	0.0336	8.79739
2.6	36	2015	13.2	73.6	4.8	3.3	0.0576	11.4625
2.6	37	2015	10.7	51.6	13	4.3	0.156	8.17424
2.6	38	2015	7.6	55.4	13.8	3.8	0.1656	5.74277
2.6	39	2015	6.9	63	4.7	1.7	0.0564	4.951
2.6	40	2015	7.7	77.6	3.5	4.1	0.042	6.31994
2.6	41	2015	9	57.7	14.6	2.1	0.1752	7.30019
2.6	42	2015	10.1	79.4	3.8	2	0.0456	8.89428
2.6	43	2015	13.3	64.5	14.6	2.9	0.1752	11.6578
2.6	44	2015	10.8	41.5	15.6	2.2	0.1872	7.87559
2.6	45	2015	9.7	51.8	8.9	2.6	0.1068	7.08301
2.6	46	2015	7.7	58	10.6	2.3	0.1272	5.83262
2.6	47	2015	10.7	33.7	16.4	3.2	0.1968	7.25369
2.6	48	2015	8.9	43.3	10	3.3	0.12	5.8821
2.6	49	2015	7.4	58.7	5.1	1.9	0.0612	5.1793
2.6	50	2015	12.1	51.3	16.3	1.8	0.1956	9.77362
2.6	51	2015	14.8	48.9	13.1	3.7	0.1572	11.6296
2.6	52	2015	10.8	40.1	16.5	3.6	0.198	7.76232
2.6	53	2015	8.6	57.6	13.4	2.8	0.1608	6.80484
2.6	54	2015	8.6	43.3	16.3	2.6	0.1956	6.13098
2.6	55	2015	9.6	37	14.7	2	0.1764	6.50078
2.6	56	2015	11.7	45.8	14.6	1.8	0.1752	8.90514
2.6	57	2015	11.1	44.3	11.4	2.7	0.1368	7.98973
2.6	58	2015	9.8	44.2	16.3	2.9	0.1956	7.20696
2.6	59	2015	8.1	51.6	14.8	2.7	0.1776	6.09474
2.6	60	2015	9.1	59.3	16.9	2.8	0.2028	7.61559
2.6	61	2015	11.3	56.1	17.4	2.9	0.2088	9.41701
2.6	62	2015	11	47.4	15.5	2.8	0.186	8.41557
2.6	63	2015	11.8	52.2	14	2.6	0.168	9.36254
2.6	64	2015	12.9	45.3	17.6	3.1	0.2112	10.0466
2.6	65	2015	12.5	40.4	18.2	2.6	0.2184	9.40697
2.6	66	2015	12.3	51.8	15.2	2	0.1824	9.89796
2.6	67	2015	14.7	50.8	16.6	2.6	0.1992	12.0091
2.6	68	2015	13.1	52.7	17.7	3.3	0.2124	10.7753
2.6	69	2015	12.6	58.6	17.3	2.6	0.2076	10.7812
2.6	70	2015	9.1	63.3	6	2.7	0.072	7.04443
2.6	71	2015	13	42.7	17.6	1.9	0.2112	10.0061
2.6	72	2015	15.2	62.7	8.1	3.4	0.0972	12.7389
2.6	73	2015	17.3	47.1	9.3	2.9	0.1116	13.42
2.6	74	2015	16.9	37.6	20.3	2.8	0.2436	13.0446
2.6	75	2015	17	39	20.7	2.2	0.2484	13.3111
2.6	76	2015	15.3	61.7	8.4	3.1	0.1008	12.79
2.6	77	2015	10.1	49.6	6.9	5.1	0.0828	6.98523
2.6	78	2015	16.8	41	21.7	1.9	0.2604	13.395
2.6	79	2015	20.2	34.9	21.2	3.2	0.2544	15.6071
2.6	80	2015	21.6	53.3	17	5.1	0.204	18.2401
2.6	81	2015	17.9	74.1	2.5	6	0.03	15.6182
2.6	82	2015	17	85.8	1.6	4.4	0.0192	15.792
2.6	83	2015	8.3	63.7	6.3	2.8	0.0756	6.3525
2.6	84	2015	17.5	41.1	20.3	5.2	0.2436	13.724
2.6	85	2015	16.1	75.1	2.5	3	0.03	14.1617
2.6	86	2015	17.7	78.6	3.3	3.4	0.0396	16.0476
2.6	87	2015	16.8	41.2	15.1	2.8	0.1812	12.9168
2.6	88	2015	8.3	79.8	2.2	2.3	0.0264	7.02146
2.6	89	2015	8	95.9	1.7	2.9	0.0204	7.63054
2.6	90	2015	12.9	64	21.4	2.5	0.2568	11.7349
2.6	91	2015	16.1	51.2	18.1	3.3	0.2172	13.3425
2.6	92	2015	14.5	65.1	7.3	3.3	0.0876	12.2283
2.6	93	2015	16.5	33.3	17.5	3.4	0.21	12.1179
2.6	94	2015	13.7	49.7	12.3	2.6	0.1476	10.729
2.6	95	2015	17.7	88.4	2.1	5.2	0.0252	16.7122
2.6	96	2015	19.4	73.5	6.7	6.1	0.0804	17.3417
2.6	97	2015	20.7	53.8	23.2	2.7	0.2784	18.028
2.6	98	2015	20.2	60.5	16.2	2.6	0.1944	17.7744
2.6	99	2015	22.6	59.4	19.8	2.8	0.2376	20.0813
2.6	100	2015	17.3	89	5.9	2.9	0.0708	16.8267
2.6	101	2015	24.1	64.1	21.3	1.7	0.2556	22.1101
2.6	102	2015	20.8	73.2	7.4	2.9	0.0888	18.8823
2.6	103	2015	16.8	86.6	1.8	3.9	0.0216	15.7105
2.6	104	2015	19.6	84.4	3.4	3.3	0.0408	18.4435
2.6	105	2015	20.1	92.8	3.4	3	0.0408	19.7585
2.6	106	2015	18.9	94.5	1.9	2.9	0.0228	18.5825
2.6	107	2015	20.2	83	7.9	2.9	0.0948	19.2983
2.6	108	2015	13.5	72.9	4.6	3.9	0.0552	11.6423
2.6	109	2015	13.3	86	3.9	5.2	0.0468	12.3169
2.6	110	2015	15.5	71.7	12.1	4.5	0.1452	14.008
2.6	111	2015	12.7	74.2	6.1	7.3	0.0732	10.9129
2.6	112	2015	21.8	40.4	25.6	4.1	0.3072	17.7176
2.6	113	2015	21	55.1	23.5	2.1	0.282	18.4765
2.6	114	2015	20.8	62.7	16.2	2.6	0.1944	18.5373
2.6	115	2015	21.5	72.5	13.6	3.1	0.1632	19.9463
2.6	116	2015	19.6	86.9	9.7	1.7	0.1164	19.2934
2.6	117	2015	24	62.5	21.6	2.2	0.2592	21.8363
2.6	118	2015	23.4	59.3	19	3	0.228	20.7333
2.6	119	2015	20.9	74.6	12.9	2.2	0.1548	19.5846
2.6	120	2015	19.6	53.3	17.7	3.2	0.2124	16.6155
2.6	121	2015	22.8	33.4	27.7	2.5	0.3324	18.0529
2.6	122	2015	22.7	54.1	23.8	3	0.2856	19.8625
2.6	123	2015	24.5	62.8	20.6	2.7	0.2472	22.2354
2.6	124	2015	23.8	65.4	18.5	2.3	0.222	21.7553
2.6	125	2015	25.9	59.5	22.9	3.3	0.2748	23.2585
2.6	126	2015	25	61.8	23	2.8	0.276	22.7293
2.6	127	2015	26.1	61.4	19.6	3	0.2352	23.4636
2.6	128	2015	20.8	45.8	14.6	3	0.1752	16.742
2.6	129	2015	19.6	75.1	5.5	3.4	0.066	17.7374
2.6	130	2015	20.1	73.8	5.1	2.9	0.0612	18.0844
2.6	131	2015	18.5	84.4	3.7	3.5	0.0444	17.3784
2.6	132	2015	19.9	95.3	4.1	2.9	0.0492	19.8624
2.6	133	2015	22.4	83	8.2	3	0.0984	21.4671
2.6	134	2015	19.9	49.4	21.7	3.4	0.2604	16.7611
2.6	135	2015	24.4	32.6	28.4	2.9	0.3408	19.3133
2.6	136	2015	26.1	49.5	27.3	3.8	0.3276	22.5329
2.6	137	2015	28	55.1	24.6	2.8	0.2952	24.7736
2.6	138	2015	21.2	72	10.3	3.6	0.1236	19.3341
2.6	139	2015	22.2	82	5.3	3	0.0636	20.9299
2.6	140	2015	24.8	80.4	10.3	2.8	0.1236	23.7051
2.6	141	2015	25.6	74	12.3	2.3	0.1476	23.945
2.6	142	2015	23.7	66.9	15.3	3	0.1836	21.5609
2.6	143	2015	22.8	71.8	10.4	4.9	0.1248	20.7591
2.6	144	2015	20.8	85	6.3	1.3	0.0756	20.0412
2.6	145	2015	24.7	72.7	18.5	2.4	0.222	23.3824
2.6	146	2015	26.2	71.9	21.8	1.4	0.2616	24.9839
2.6	147	2015	27.1	73.8	22.1	3.1	0.2652	25.9773
2.6	148	2015	25.1	83.3	10.9	3.3	0.1308	24.335
2.6	149	2015	26.6	73.8	17.9	2.9	0.2148	25.2397
2.6	150	2015	27.9	67.6	18.5	2.7	0.222	25.7904
2.6	151	2015	28	72.7	18.1	2.4	0.2172	26.4815
2.6	152	2015	31.1	63.3	25.4	2.6	0.3048	28.6605
2.6	153	2015	32	66.3	24.7	2	0.2964	29.8742
2.6	154	2015	29.9	69.8	23.5	2.5	0.282	28.2603
2.6	155	2015	25.7	73.1	12.4	3.4	0.1488	23.8835
2.6	156	2015	24.6	76.4	8.5	4	0.102	22.8633
2.6	157	2015	28.3	66.6	22	3	0.264	26.2531
2.6	158	2015	31.8	61.9	23.9	3.4	0.2868	28.9877
2.6	159	2015	31.5	66.6	21.5	3.4	0.258	29.1731
2.6	160	2015	27.5	69	19.3	4.3	0.2316	25.544
2.6	161	2015	23.7	85.1	5.2	2.7	0.0624	22.7307
2.6	162	2015	23.4	93.1	4.4	3.5	0.0528	23.1677
2.6	163	2015	24.2	85.7	6.6	4.5	0.0792	23.3015
2.6	164	2015	31.1	69.1	25.6	1.9	0.3072	29.4558
2.6	165	2015	29.8	74.5	18.1	2.5	0.2172	28.4049
2.6	166	2015	29.7	73.4	20.4	1.9	0.2448	28.3596
2.6	167	2015	26.4	76.5	13.5	2.4	0.162	25.0757
2.6	168	2015	27.1	70.9	17.2	2.8	0.2064	25.3349
2.6	169	2015	27.8	67	19	2.8	0.228	25.6537
2.6	170	2015	26.1	74.7	10.9	3.2	0.1308	24.3419
2.6	171	2015	23.6	88.9	2.4	4.1	0.0288	22.7143
2.6	172	2015	25	83.8	4.9	3.3	0.0588	23.806
2.6	173	2015	26.9	78.2	11.5	3.1	0.138	25.562
2.6	174	2015	26.5	79.8	12.6	2.7	0.1512	25.4663
2.6	175	2015	27.2	75.6	13.6	3.6	0.1632	25.676
2.6	176	2015	23.9	92.2	2.8	3.2	0.0336	23.453
2.6	177	2015	24.3	82.7	4.5	4.1	0.054	22.9212
2.6	178	2015	23.4	85.9	5.1	4.1	0.0612	22.4317
2.6	179	2015	24.6	95.8	4.3	2.6	0.0516	24.7137
2.6	180	2015	25.5	91.9	6.1	2.6	0.0732	25.343
2.6	181	2015	30.3	74	19.4	2.3	0.2328	28.9165
2.6	182	2015	32.6	77.7	16.3	2.2	0.1956	31.3895
2.6	183	2015	36.4	67.5	26.5	2.7	0.318	34.1965
2.6	184	2015	35.3	72.4	25.4	2.8	0.3048	33.7907
2.6	185	2015	33.9	73.3	21.7	2.9	0.2604	32.3588
2.6	186	2015	31.3	75.9	17.5	2.7	0.21	29.9617
2.6	187	2015	29.3	74.6	14.5	3.5	0.174	27.6316
2.6	188	2015	25.7	77.3	8.7	2.9	0.1044	24.0973
2.6	189	2015	30.8	73.1	17.4	3.3	0.2088	29.0857
2.6	190	2015	24.8	83.7	4.7	4.7	0.0564	23.502
2.6	191	2015	30.7	77.8	16	2.2	0.192	29.5535
2.6	192	2015	31.1	78.3	16.3	3.6	0.1956	29.9435
2.6	193	2015	32.3	76.7	15.8	4.1	0.1896	30.8253
2.6	194	2015	27.7	87.2	7.2	3.3	0.0864	27.0454
2.6	195	2015	29.2	80.8	7.3	4.3	0.0876	27.6957
2.6	196	2015	27.5	80.7	7	3.9	0.084	26.0317
2.6	197	2015	32.9	76	16.6	2.7	0.1992	31.4435
2.6	198	2015	35.5	69.7	27.5	2.4	0.33	33.7411
2.6	199	2015	35.8	65.7	24.9	2.2	0.2988	33.3181
2.6	200	2015	36	60.3	24.9	2.4	0.2988	32.7224
2.6	201	2015	34.3	69.7	21.4	2.2	0.2568	32.2644
2.6	202	2015	32.3	74.9	19.3	2.8	0.2316	30.902
2.6	203	2015	33.3	73.4	21.1	2.8	0.2532	31.7706
2.6	204	2015	31.8	74.1	16.7	2.4	0.2004	30.1675
2.6	205	2015	33.3	71	23.1	2.2	0.2772	31.6066
2.6	206	2015	32.4	76.2	17.1	2.1	0.2052	31.0604
2.6	207	2015	31.2	78	13.8	2.2	0.1656	29.9022
2.6	208	2015	32	75.6	18.1	2.2	0.2172	30.6615
2.6	209	2015	31.6	75.8	17.2	2.5	0.2064	30.2266
2.6	210	2015	29.2	76.4	13.5	2.4	0.162	27.7469
2.6	211	2015	29.2	75.7	13.8	2.2	0.1656	27.6946
2.6	212	2015	30.1	74.1	18.6	2.3	0.2232	28.6856
2.6	213	2015	32.3	66.8	20.6	2.7	0.2472	29.9256
2.6	214	2015	33.1	64	23.9	3.1	0.2868	30.4768
2.6	215	2015	32.2	64.1	20	2.9	0.24	29.4275
2.6	216	2015	34.7	59.9	26.5	3.1	0.318	31.5348
2.6	217	2015	33.8	66.7	21.4	3.3	0.2568	31.3239
2.6	218	2015	31.9	76	14.5	2.8	0.174	30.3317
2.6	219	2015	31.1	84.7	11.2	2.5	0.1344	30.4527
2.6	220	2015	29.8	89.8	10.9	2.1	0.1308	29.81
2.6	221	2015	34.4	69.9	18.8	2.3	0.2256	32.2109
2.6	222	2015	36.8	62.8	23.3	2.8	0.2796	33.6948
2.6	223	2015	36.4	68.9	21.8	3.4	0.2616	34.0769
2.6	224	2015	32.8	77.5	13.3	2.9	0.1596	31.2992
2.6	225	2015	31.9	82.5	14.3	2.4	0.1716	31.1887
2.6	226	2015	31.4	79.6	14.5	2.3	0.174	30.3466
2.6	227	2015	29.1	84.1	8.8	3.4	0.1056	28.1753
2.6	228	2015	31	79.3	14.9	3.4	0.1788	29.8872
2.6	229	2015	33.8	70.2	22.7	3.2	0.2724	31.8872
2.6	230	2015	35	66.8	24.2	3.1	0.2904	32.6372
2.6	231	2015	33	70.9	17.9	3.3	0.2148	30.9121
2.6	232	2015	31.5	79.4	12.2	3	0.1464	30.2074
2.6	233	2015	35.2	73.2	21.4	2.3	0.2568	33.594
2.6	234	2015	33.7	79.5	13.9	2	0.1668	32.5316
2.6	235	2015	34.7	65.4	18.8	2.6	0.2256	31.8512
2.6	236	2015	35	54.1	25.4	2.3	0.3048	30.9807
2.6	237	2015	34	62.3	24.4	3.1	0.2928	31.104
2.6	238	2015	34.6	61.7	23.5	3.8	0.282	31.4771
2.6	239	2015	32.7	71.6	12.5	4.1	0.15	30.2908
2.6	240	2015	33.4	68.8	14.6	6	0.1752	30.6198
2.6	241	2015	31.8	76.8	11.6	3.8	0.1392	30.0676
2.6	242	2015	29.5	63.7	16.8	3.1	0.2016	26.6615
2.6	243	2015	31.2	61.9	18.8	2.7	0.2256	28.1549
2.6	244	2015	26	78.9	7.1	5.9	0.0852	24.2655
2.6	245	2015	32.5	67.6	21.7	2.5	0.2604	30.299
2.6	246	2015	31.7	61	22	2.5	0.264	28.7141
2.6	247	2015	27.1	63.5	20.4	3.9	0.2448	24.6232
2.6	248	2015	25.9	62.8	16.7	2.7	0.2004	23.2601
2.6	249	2015	25.9	53.4	19.1	3.1	0.2292	22.3378
2.6	250	2015	25.7	72.7	7.8	3.9	0.0936	23.4503
2.6	251	2015	26.1	88.3	4.9	2.9	0.0588	25.4178
2.6	252	2015	26.5	93.3	4.5	1.6	0.054	26.4291
2.6	253	2015	25.5	92.4	4.8	2.5	0.0576	25.2951
2.6	254	2015	27.5	78.1	6.4	3	0.0768	25.7275
2.6	255	2015	28.3	83.7	8.8	2.5	0.1056	27.3943
2.6	256	2015	25	97.5	7.8	2.1	0.0936	25.6281
2.6	257	2015	31.2	76.3	14	1.7	0.168	29.727
2.6	258	2015	27.9	89.6	7.7	2.5	0.0924	27.6152
2.6	259	2015	25	96	5.5	2.9	0.066	25.2265
2.6	260	2015	28.7	81.9	8.9	3	0.1068	27.5472
2.6	261	2015	31.5	69.5	14.9	2.7	0.1788	29.1426
2.6	262	2015	31.3	61.9	19.6	2.7	0.2352	28.2994
2.6	263	2015	28.4	77.1	8.8	2.8	0.1056	26.6809
2.6	264	2015	26.5	72.3	7.1	3	0.0852	24.1566
2.6	265	2015	24.1	99.7	1.5	3.1	0.018	24.3527
2.6	266	2015	26.9	87.9	6.7	2.5	0.0804	26.3394
2.6	267	2015	28.1	78.4	9.5	2.4	0.114	26.6266
2.6	268	2015	27.6	72.3	5.6	4.2	0.0672	25.004
2.6	269	2015	26.7	85.9	6.2	3.1	0.0744	25.8346
2.6	270	2015	24.1	61.8	13.1	3.6	0.1572	21.189
2.6	271	2015	23.6	61.8	16.8	2.4	0.2016	21.0656
2.6	272	2015	24	64.4	12	2.5	0.144	21.3574
2.6	273	2015	19.9	88.2	2.9	3.6	0.0348	19.04
2.6	274	2015	21.8	100	2.1	2.2	0.0252	22.1279
2.6	275	2015	24.4	85.3	6	2.1	0.072	23.5425
2.6	276	2015	21.9	87.9	3.8	3.1	0.0456	21.1016
2.6	277	2015	25.8	73.6	9.9	2.8	0.1188	23.877
2.6	278	2015	24.9	92.9	1.1	3.2	0.0132	24.3833
2.6	279	2015	21.3	85.2	1.1	4.4	0.0132	19.9252
2.6	280	2015	15.5	95.2	1	4.8	0.012	15.0139
2.6	281	2015	15.1	90.6	1	4.2	0.012	14.2682
2.6	282	2015	14.5	80.7	2.4	3.3	0.0288	13.0554
2.6	283	2015	21.5	62.4	18.1	2.3	0.2172	19.298
2.6	284	2015	23.1	62.4	16.8	2.3	0.2016	20.6765
2.6	285	2015	22.5	64.6	9.8	2.7	0.1176	19.8123
2.6	286	2015	20.9	63.2	6.3	2.8	0.0756	17.9079
2.6	287	2015	22	55.1	11.5	2.7	0.138	18.5166
2.6	288	2015	22.4	80.6	3.2	2.7	0.0384	20.8177
2.6	289	2015	16.4	93.1	1	3.2	0.012	15.838
2.6	290	2015	21.4	100	1.1	3	0.0132	21.582
2.6	291	2015	24.8	92.3	3.7	2.5	0.0444	24.4863
2.6	292	2015	24.2	74.7	5.5	2.6	0.066	22.1297
2.6	293	2015	20.5	44	14.6	2.8	0.1752	16.3178
2.6	294	2015	20.2	56.9	13.4	2.4	0.1608	17.2373
2.6	295	2015	18.6	72.9	5.7	1.7	0.0684	16.6954
2.6	296	2015	15.9	85.6	2.2	2	0.0264	14.8817
2.6	297	2015	20.5	73.5	9.1	2.2	0.1092	18.8039
2.6	298	2015	20.8	93	1.3	3.2	0.0156	20.2854
2.6	299	2015	17	66.9	3.9	2.8	0.0468	14.4404
2.6	300	2015	16.8	64.6	5.4	2.2	0.0648	14.2178
2.6	301	2015	18.9	61.4	10.6	2.2	0.1272	16.282
2.6	302	2015	20	62.3	12.4	2.3	0.1488	17.5056
2.6	303	2015	20	61.4	13.3	2	0.1596	17.5036
2.6	304	2015	20.5	61.4	11.8	1.7	0.1416	17.8655
2.6	305	2015	23.5	65.3	12	2.1	0.144	21.0141
2.6	306	2015	22.7	59.5	3.3	2.8	0.0396	18.9241
2.6	307	2015	18.9	45.2	15.2	2.4	0.1824	15.1133
2.6	308	2015	18.4	35.9	14.7	3.2	0.1764	13.7506
2.6	309	2015	18.4	47	14.1	2.1	0.1692	14.7816
2.6	310	2015	17	62.5	12.6	2.1	0.1512	14.7987
2.6	311	2015	17.4	62.4	12.5	1.8	0.15	15.1665
2.6	312	2015	18.3	61.3	7.5	2.1	0.09	15.4834
2.6	313	2015	19.9	71.4	11	1.8	0.132	18.2051
2.6	314	2015	19.2	55.7	10.6	2	0.1272	16.035
2.6	315	2015	18.6	68.3	4.5	4.2	0.054	16.0288
2.6	316	2015	15	50	12.1	2.1	0.1452	11.9111
2.6	317	2015	17.1	64.2	7.9	1.5	0.0948	14.7067
2.6	318	2015	15.5	86.8	1.1	2.3	0.0132	14.4716
2.6	319	2015	17.8	68.2	10.3	1.9	0.1236	15.8779
2.6	320	2015	16	66.2	7	2.1	0.084	13.7525
2.6	321	2015	15.9	67.5	11.9	1.4	0.1428	14.1959
2.6	322	2015	17.5	47.9	10.9	2.3	0.1308	13.8247
2.6	323	2015	15.9	48	9.5	2.9	0.114	12.2897
2.6	324	2015	15.8	60	6.7	3.1	0.0804	12.967
2.6	325	2015	16	61.2	10.7	3.1	0.1284	13.57
2.6	326	2015	16.6	57	9.6	2.5	0.1152	13.7059
2.6	327	2015	15.9	68.3	4.8	2.2	0.0576	13.6458
2.6	328	2015	14.1	83.3	0.7	3.8	0.0084	12.6909
2.6	329	2015	13.1	71.7	11.4	2	0.1368	11.8313
2.6	330	2015	14.1	69.5	10.1	2	0.1212	12.5023
2.6	331	2015	15.8	70.3	10	1.8	0.12	14.1673
2.6	332	2015	15.6	63.3	4.7	2.1	0.0564	12.948
2.6	333	2015	14	64.1	6.2	2	0.0744	11.671
2.6	334	2015	11.7	90.4	0.4	3.9	0.0048	10.8183
2.6	335	2015	12.1	75.9	5.7	3.7	0.0684	10.638
2.6	336	2015	11.6	63.4	11	2.1	0.132	9.78683
2.6	337	2015	13.5	72.7	10.4	1.7	0.1248	12.2259
2.6	338	2015	13.3	69.9	5	2.4	0.06	11.3439
2.6	339	2015	13.2	46.1	10	4.9	0.12	9.7074
2.6	340	2015	9.5	64.2	8.8	3.8	0.1056	7.63688
2.6	341	2015	9.5	52.8	9.4	4.7	0.1128	6.89049
2.6	342	2015	11.7	59.2	7.9	4.8	0.0948	9.17886
2.6	343	2015	14	65.9	9.5	2.7	0.114	12.0396
2.6	344	2015	14.5	73.7	8.8	1.8	0.1056	13.1211
2.6	345	2015	15.3	64.2	10.4	1.6	0.1248	13.2391
2.6	346	2015	14.9	64	8.5	1.7	0.102	12.6981
2.6	347	2015	15.1	73.5	8.8	1.7	0.1056	13.6807
2.6	348	2015	13.8	56.1	9.7	2.2	0.1164	11.137
2.6	349	2015	10.2	50.1	6.5	3.4	0.078	7.171
2.6	350	2015	9.5	34.2	10.9	4.5	0.1308	5.80749
2.6	351	2015	9	36.6	10.5	4.6	0.126	5.50622
2.6	352	2015	9.2	66.3	7.6	3.2	0.0912	7.43261
2.6	353	2015	10.3	43.8	10.3	3.1	0.1236	7.15672
2.6	354	2015	11.7	55.6	4.1	2.6	0.0492	8.72956
2.6	355	2015	10.4	57.2	6.8	2.1	0.0816	7.92758
2.6	356	2015	10.3	48.6	11.3	2.1	0.1356	7.61506
2.6	357	2015	12.7	47.9	10.5	2.7	0.126	9.57149
2.6	358	2015	12.1	47.9	8.3	2.9	0.0996	8.86113
2.6	359	2015	8.9	58.3	8.2	2.5	0.0984	6.73561
2.6	360	2015	10.4	54.8	11.3	1.9	0.1356	8.13435
2.6	361	2015	13	57.4	4.7	4.2	0.0564	9.99164
2.6	362	2015	8.8	42.9	3.8	6.6	0.0456	5.07125
2.6	363	2015	4.2	40.3	9	4.9	0.108	1.51388
2.6	364	2015	4.5	57.8	9.4	3.5	0.1128	2.76595
2.6	365	2015	5.5	69.9	6.7	3.5	0.0804	4.09826
2.6	1	2016	7.4	51.1	5.2	3.3	0.0624	4.65923
2.6	2	2016	8.8	52.1	8.9	1.9	0.1068	6.34435
2.6	3	2016	8.7	62.6	1.6	2	0.0192	6.29224
2.6	4	2016	10	77.4	4.8	2	0.0576	8.75018
2.6	5	2016	10.8	44.1	8.1	2.5	0.0972	7.46859
2.6	6	2016	9.1	43	4.8	4.5	0.0576	5.54163
2.6	7	2016	8	38.2	10.3	3.4	0.1236	4.81464
2.6	8	2016	9.5	32.3	10.7	3.2	0.1284	5.74263
2.6	9	2016	9.7	38.2	5.8	3	0.0696	5.91276
2.6	10	2016	7.2	25.4	5.9	4.6	0.0708	2.96543
2.6	11	2016	6.8	28.7	12.2	3.4	0.1464	3.40052
2.6	12	2016	7.7	46.7	10.6	3.3	0.1272	5.09873
2.6	13	2016	8.8	60.6	10.1	1.9	0.1212	6.97542
2.6	14	2016	10.3	51.1	11.7	1.6	0.1404	7.84288
2.6	15	2016	11.5	35.7	12.1	2	0.1452	7.81829
2.6	16	2016	14.5	40.2	10.7	3.9	0.1284	10.4791
2.6	17	2016	10.1	31.3	10.4	2.2	0.1248	6.20726
2.6	18	2016	9.2	38.1	4.3	2	0.0516	5.41307
2.6	19	2016	12.7	66.1	1.5	4	0.018	10.1008
2.6	20	2016	9.9	30.8	13	2.5	0.156	6.18945
2.6	21	2016	8.4	36.8	11.7	2.3	0.1404	5.23727
2.6	22	2016	8.7	36.6	9.3	2	0.1116	5.30825
2.6	23	2016	8.4	85.5	1.2	4.2	0.0144	7.27337
2.6	24	2016	10.3	31.2	12.1	2.3	0.1452	6.49039
2.6	25	2016	8.8	35.7	13.1	2.3	0.1572	5.61006
2.6	26	2016	5.9	38.2	11.4	4.3	0.1368	3.07033
2.6	27	2016	6.1	66.9	5.9	4.8	0.0708	4.35521
2.6	28	2016	8.4	46.1	10	4.5	0.12	5.55614
2.6	29	2016	7.6	55.2	4.4	4.5	0.0528	4.94366
2.6	30	2016	11.2	54.2	11.4	1.9	0.1368	8.81596
2.6	31	2016	10.3	55.4	6.7	2.1	0.0804	7.70766
2.6	32	2016	9.7	44.2	12.6	2.2	0.1512	6.89247
2.6	33	2016	9.8	33.8	8.4	3.3	0.1008	5.90327
2.6	34	2016	10.2	51	6.2	2.6	0.0744	7.25229
2.6	35	2016	5.7	96.7	1.8	3.2	0.0216	5.33096
2.6	36	2016	6	91.2	2.7	3	0.0324	5.42518
2.6	37	2016	4.5	71.6	9.1	3.7	0.1092	3.42818
2.6	38	2016	5.7	62.3	13.1	3.3	0.1572	4.38878
2.6	39	2016	6.5	56	9.3	2.3	0.1116	4.53274
2.6	40	2016	7.4	68.7	2.4	4.2	0.0288	5.40426
2.6	41	2016	8.6	56.4	12.4	2.2	0.1488	6.68965
2.6	42	2016	9.5	55.4	12.4	2.6	0.1488	7.41134
2.6	43	2016	10.4	57.6	12.3	1.8	0.1476	8.40576
2.6	44	2016	13.3	93.9	2	2.1	0.024	12.9302
2.6	45	2016	18	62.3	5.2	8.2	0.0624	14.7591
2.6	46	2016	14.6	23.3	16	6.5	0.192	9.4548
2.6	47	2016	9.8	29.7	16.1	5.5	0.1932	6.08697
2.6	48	2016	8.9	30.9	15.9	4.1	0.1908	5.48948
2.6	49	2016	9.7	35.7	16.5	3.2	0.198	6.55872
2.6	50	2016	9	36.4	13.4	2.7	0.1608	5.82182
2.6	51	2016	8.7	55.1	10.3	3.6	0.1236	6.45717
2.6	52	2016	8.9	41	14	3.1	0.168	6.05046
2.6	53	2016	9.2	41.9	15.6	2.9	0.1872	6.49136
2.6	54	2016	8	47.1	14.4	2.9	0.1728	5.69241
2.6	55	2016	8.8	53.2	16.1	2.2	0.1932	6.93676
2.6	56	2016	11.5	59.1	17	2.2	0.204	9.82221
2.6	57	2016	11.1	31	15.7	2.2	0.1884	7.4065
2.6	58	2016	10.9	36.9	15.7	2.7	0.1884	7.62124
2.6	59	2016	8.1	41	14	2.6	0.168	5.39529
2.6	60	2016	8.5	37.9	15.8	2.3	0.1896	5.69082
2.6	61	2016	8.4	47.3	10.3	2.4	0.1236	5.77401
2.6	62	2016	8.9	65.6	13.1	2.8	0.1572	7.56069
2.6	63	2016	8.6	58.7	13.3	2.2	0.1596	6.90053
2.6	64	2016	10.6	56.5	11.5	2.4	0.138	8.41625
2.6	65	2016	9.1	64.5	9.6	2.7	0.1152	7.41349
2.6	66	2016	8.5	42.2	14.9	2.8	0.1788	5.86562
2.6	67	2016	10.1	46.4	17.8	2.4	0.2136	7.74551
2.6	68	2016	10.8	45.3	14.1	2.8	0.1692	7.99531
2.6	69	2016	8.6	61.7	6.7	2.3	0.0804	6.56554
2.6	70	2016	8.4	92.2	1	4	0.012	7.68173
2.6	71	2016	10.4	76.3	3.6	3.2	0.0432	8.88829
2.6	72	2016	11.5	65	4.6	3.3	0.0552	9.22012
2.6	73	2016	11.9	33.6	18.9	4.6	0.2268	8.33714
2.6	74	2016	8.6	49.7	19.4	3.6	0.2328	6.68466
2.6	75	2016	10.3	43.7	19.9	2.2	0.2388	7.88891
2.6	76	2016	13.5	36.7	20	2.7	0.24	10.0894
2.6	77	2016	12.8	40.7	14.9	2.2	0.1788	9.47814
2.6	78	2016	10.1	65.7	6	2.6	0.072	8.13053
2.6	79	2016	13.5	50.3	17.3	3.4	0.2076	10.9134
2.6	80	2016	14.4	43.7	19.9	2.3	0.2388	11.4199
2.6	81	2016	11.7	77.1	3	2.3	0.036	10.1899
2.6	82	2016	13	72.7	4.7	3	0.0564	11.2133
2.6	83	2016	17.4	46.6	18.5	1.8	0.222	14.1994
2.6	84	2016	22.1	42.7	21.9	2.8	0.2628	18.0594
2.6	85	2016	22.6	65.9	17.4	2.8	0.2088	20.5925
2.6	86	2016	15.2	66.5	6.5	2.6	0.078	12.9645
2.6	87	2016	15.8	49.8	11.8	2.5	0.1416	12.5536
2.6	88	2016	20.4	33.9	23.6	2.6	0.2832	15.8607
2.6	89	2016	22.9	38.8	23	3.1	0.276	18.3915
2.6	90	2016	22.5	54	12.7	3.3	0.1524	18.9074
2.6	91	2016	20.3	66	8.4	4	0.1008	17.73
2.6	92	2016	20.5	42	22.1	2.1	0.2652	16.6684
2.6	93	2016	20.5	29.9	20.1	3.7	0.2412	15.2725
2.6	94	2016	19.4	39.3	24	2.6	0.288	15.5587
2.6	95	2016	22.6	33.3	24.1	2.3	0.2892	17.6807
2.6	96	2016	24	43.5	22.5	2.3	0.27	19.8447
2.6	97	2016	22.6	57.6	17.5	2.5	0.21	19.7584
2.6	98	2016	18.2	70	9.5	3.8	0.114	16.2431
2.6	99	2016	17.1	88.4	3.3	4.1	0.0396	16.2847
2.6	100	2016	21.1	60.7	14.4	4.3	0.1728	18.3891
2.6	101	2016	17.7	51.7	17.5	3.4	0.21	14.7557
2.6	102	2016	21.1	45.7	22	2.9	0.264	17.4973
2.6	103	2016	26.3	30.7	24.1	2.9	0.2892	20.4287
2.6	104	2016	25.3	57.9	18.1	2.9	0.2172	22.2484
2.6	105	2016	17.5	59.6	10.2	3.2	0.1224	14.7544
2.6	106	2016	13.6	71.6	3.1	2.9	0.0372	11.5645
2.6	107	2016	18.8	93.9	2.2	6.4	0.0264	18.2525
2.6	108	2016	19	53	18.1	4	0.2172	16.0347
2.6	109	2016	20.9	50.8	26.7	2.5	0.3204	18.128
2.6	110	2016	20.5	50.9	15.4	2.7	0.1848	17.052
2.6	111	2016	20	63.5	15.3	2.7	0.1836	17.8101
2.6	112	2016	20.9	65.6	16.9	3.2	0.2028	18.9291
2.6	113	2016	20.2	74.2	11.4	3.8	0.1368	18.6743
2.6	114	2016	18.2	65	16.2	5	0.1944	16.2213
2.6	115	2016	18.2	57.5	16.8	4	0.2016	15.6413
2.6	116	2016	13.6	75.7	6.1	2.8	0.0732	12.1425
2.6	117	2016	19.5	52.3	22.1	2.9	0.2652	16.7367
2.6	118	2016	22.2	43.2	24.8	2.4	0.2976	18.3956
2.6	119	2016	20.1	59.5	15.8	2.9	0.1896	17.5418
2.6	120	2016	19.2	74	8.1	2.9	0.0972	17.496
2.6	121	2016	22.2	82.2	9.5	2.7	0.114	21.3107
2.6	122	2016	20.9	56.7	19.3	3.2	0.2316	18.2155
2.6	123	2016	24.6	49.8	24.2	2.6	0.2904	21.1363
2.6	124	2016	21.8	68.3	15.4	4.1	0.1848	19.879
2.6	125	2016	20.2	67.7	6.8	3.8	0.0816	17.6822
2.6	126	2016	20.3	50.3	20.8	1.8	0.2496	17.2341
2.6	127	2016	20.9	52	20.1	1.5	0.2412	17.9025
2.6	128	2016	21.4	52.6	21.5	1.3	0.258	18.5071
2.6	129	2016	26.4	39.8	27.3	2.6	0.3276	21.7548
2.6	130	2016	24.9	48.9	25.2	3.4	0.3024	21.3146
2.6	131	2016	20.1	69.9	12.3	4.4	0.1476	18.1999
2.6	132	2016	20.3	77	5.1	5.9	0.0612	18.4123
2.6	133	2016	24.3	51.4	24.7	2.2	0.2964	21.0981
2.6	134	2016	25.1	50.1	26.2	3.5	0.3144	21.6749
2.6	135	2016	25.1	59.6	17.9	1.8	0.2148	22.3051
2.6	136	2016	27.2	43.1	25.7	3	0.3084	22.7078
2.6	137	2016	26.9	40.2	28.8	3.5	0.3456	22.2573
2.6	138	2016	25.9	49.4	25.7	3.3	0.3084	22.2836
2.6	139	2016	21.5	95.5	2.4	3.1	0.0288	21.344
2.6	140	2016	22.5	90.1	5	4.4	0.06	21.9519
2.6	141	2016	22.7	86	4.4	3.6	0.0528	21.721
2.6	142	2016	19.2	74.1	5.6	5.3	0.0672	17.1619
2.6	143	2016	21	91.5	1.8	4.3	0.0216	20.3204
2.6	144	2016	23.1	95.5	8.3	2.5	0.0996	23.4985
2.6	145	2016	24.9	85	11	2	0.132	24.4086
2.6	146	2016	23	85.4	9.5	3.8	0.114	22.3624
2.6	147	2016	27.4	69.1	23.8	2.8	0.2856	25.832
2.6	148	2016	25.1	82.8	13.1	2.4	0.1572	24.4976
2.6	149	2016	21.6	92	3.9	3.3	0.0468	21.2133
2.6	150	2016	21.8	92.3	4	3.4	0.048	21.4472
2.6	151	2016	22.7	87	8.3	3.3	0.0996	22.1659
2.6	152	2016	22.2	85.3	6.3	4.9	0.0756	21.2424
2.6	153	2016	21.7	85.7	5.1	3.2	0.0612	20.7871
2.6	154	2016	27.1	69.3	22.1	2.7	0.2652	25.4758
2.6	155	2016	27.7	67	22.9	2.4	0.2748	25.8328
2.6	156	2016	25.5	75.4	14.7	3.3	0.1764	24.1262
2.6	157	2016	24	77	9.7	4.5	0.1164	22.4197
2.6	158	2016	25.2	75.5	11.5	2.7	0.138	23.6475
2.6	159	2016	24.9	82.2	10.2	2.6	0.1224	24.004
2.6	160	2016	21.5	93.4	4.6	2.5	0.0552	21.359
2.6	161	2016	26.5	71.7	18.7	1.5	0.2244	25.0377
2.6	162	2016	27.7	71.6	17	2.5	0.204	25.9863
2.6	163	2016	23.6	89.2	2.8	3.8	0.0336	22.7985
2.6	164	2016	27.2	76.7	13.8	2.1	0.1656	25.905
2.6	165	2016	25.6	75.5	14.8	2.1	0.1776	24.3088
2.6	166	2016	22	76.8	8.3	3.3	0.0996	20.4368
2.6	167	2016	20.9	77.1	8.1	3.1	0.0972	19.4065
2.6	168	2016	26.8	51.8	27.6	3.4	0.3312	23.454
2.6	169	2016	28	55.8	29.5	2.2	0.354	25.1653
2.6	170	2016	29	58.7	26.1	3.1	0.3132	26.179
2.6	171	2016	29.3	63.6	22.3	2.6	0.2676	26.8553
2.6	172	2016	30.3	70	18	2.4	0.216	28.3136
2.6	173	2016	29.3	71.3	18.2	2.2	0.2184	27.5591
2.6	174	2016	31.9	69.8	18.3	2.5	0.2196	29.8051
2.6	175	2016	32.1	71.6	17.2	2.7	0.2064	30.1425
2.6	176	2016	31	71.1	17.4	2.8	0.2088	29.0481
2.6	177	2016	29.7	70.6	19.4	2.9	0.2328	27.8895
2.6	178	2016	29.8	64	22.1	3.3	0.2652	27.3129
2.6	179	2016	26.9	74.2	11.2	3.5	0.1344	25.0523
2.6	180	2016	26.8	75.8	9	3.9	0.108	24.9473
2.6	181	2016	29.5	72.2	13.4	5	0.1608	27.3594
2.6	182	2016	26.4	83.7	5.9	2.5	0.0708	25.2962
2.6	183	2016	28.8	81.3	9.2	2.3	0.1104	27.6357
2.6	184	2016	26.7	79	6	6.4	0.072	24.8331
2.6	185	2016	25.6	85.3	4.6	3.3	0.0552	24.5365
2.6	186	2016	26.7	81.4	8.1	3.1	0.0972	25.4713
2.6	187	2016	28.4	77.3	13	2.8	0.156	27.0289
2.6	188	2016	27.4	81.4	12.5	2.6	0.15	26.5236
2.6	189	2016	31	72.5	23.7	2.1	0.2844	29.6733
2.6	190	2016	26.7	78	11.4	5.4	0.1368	25.207
2.6	191	2016	26.6	80.7	4.8	6.3	0.0576	24.8367
2.6	192	2016	30.9	76.1	19	3.3	0.228	29.6715
2.6	193	2016	32.1	75.9	19.6	3.9	0.2352	30.7992
2.6	194	2016	23.2	81.6	4	4	0.048	21.6942
2.6	195	2016	24	84.8	3.5	3.5	0.042	22.8021
2.6	196	2016	27.1	79.7	8.3	5.5	0.0996	25.5411
2.6	197	2016	31.1	77.4	18.7	3.7	0.2244	29.9867
2.6	198	2016	32.3	77	16.4	2.5	0.1968	30.9986
2.6	199	2016	29.1	81.4	7	2.4	0.084	27.7561
2.6	200	2016	34.2	68.5	25.5	2.5	0.306	32.2373
2.6	201	2016	33.9	70.5	24	2.8	0.288	32.124
2.6	202	2016	31.8	73.3	19.2	3.9	0.2304	30.1472
2.6	203	2016	29.3	76.2	8.8	3.8	0.1056	27.3771
2.6	204	2016	29.1	78.9	10	2.7	0.12	27.6739
2.6	205	2016	22.9	81.9	5.8	2.5	0.0696	21.6723
2.6	206	2016	29.2	74.9	21.3	2.8	0.2556	28.0751
2.6	207	2016	31.7	71.6	23.2	2.4	0.2784	30.1716
2.6	208	2016	33.5	65.3	27.1	2.5	0.3252	31.2411
2.6	209	2016	32.8	69.6	24.8	2.8	0.2976	31.0167
2.6	210	2016	33.4	70.1	24.4	2.3	0.2928	31.6521
2.6	211	2016	34.2	67.1	26.4	2.3	0.3168	32.1082
2.6	212	2016	34.2	67.3	25.3	2.3	0.3036	32.0724
2.6	213	2016	34.8	62.1	27.8	2.7	0.3336	32.027
2.6	214	2016	35.9	61.7	26.5	2.8	0.318	32.8998
2.6	215	2016	34.4	65.7	24.1	2.8	0.2892	31.9387
2.6	216	2016	33.4	69	24.5	2.8	0.294	31.481
2.6	217	2016	33.7	67.9	21.6	4.1	0.2592	31.3608
2.6	218	2016	27.6	89.3	5.2	3.9	0.0624	26.9933
2.6	219	2016	28.9	85.9	8.1	3	0.0972	28.165
2.6	220	2016	34.7	69.6	25	2.7	0.3	32.8168
2.6	221	2016	34.2	71.6	19.2	3.3	0.2304	32.2259
2.6	222	2016	24.9	92.7	3.9	3.4	0.0468	24.5966
2.6	223	2016	27.8	85.7	6.6	2.9	0.0792	26.9399
2.6	224	2016	22.3	85.4	3	3.3	0.036	21.161
2.6	225	2016	24.7	82.9	4.6	2.6	0.0552	23.428
2.6	226	2016	27.7	84	7.8	2.1	0.0936	26.7845
2.6	227	2016	30	77.6	14.5	2.7	0.174	28.7193
2.6	228	2016	30	80.6	12.4	3.5	0.1488	28.8936
2.6	229	2016	30.2	80.6	10	3.4	0.12	28.9092
2.6	230	2016	30.4	73.9	11.5	5.4	0.138	28.2596
2.6	231	2016	32	65.5	20.4	5.8	0.2448	29.2863
2.6	232	2016	29.6	70.8	13.2	6.4	0.1584	27.1857
2.6	233	2016	28.2	74.6	7.2	6.5	0.0864	25.8484
2.6	234	2016	25.3	86.2	4.2	5.1	0.0504	24.2042
2.6	235	2016	26.3	83.7	6.7	4.6	0.0804	25.1447
2.6	236	2016	22.7	90.9	3.4	3.8	0.0408	22.1313
2.6	237	2016	24.9	87.9	8.3	4.6	0.0996	24.3665
2.6	238	2016	28.7	82.5	9.5	3.3	0.114	27.6504
2.6	239	2016	31.4	73.6	19.9	3	0.2388	29.9038
2.6	240	2016	31.9	76	18.2	2.5	0.2184	30.6078
2.6	241	2016	33.6	72.7	21.5	2.3	0.258	32.0145
2.6	242	2016	32.1	68.9	17.5	2.7	0.21	29.8091
2.6	243	2016	30.4	74.7	11	3.1	0.132	28.4537
2.6	244	2016	28.7	77.7	10.2	2.8	0.1224	27.1522
2.6	245	2016	29.7	76.1	13.9	2.5	0.1668	28.2124
2.6	246	2016	29.5	75.1	11.4	2.5	0.1368	27.7104
2.6	247	2016	25.3	79.3	4.3	2.4	0.0516	23.5994
2.6	248	2016	28.2	75.6	7.7	2.5	0.0924	26.2377
2.6	249	2016	29.1	80.6	9.2	2.1	0.1104	27.8532
2.6	250	2016	26.6	96.6	6.2	2.2	0.0744	27.0187
2.6	251	2016	29.3	87.7	6.8	1.2	0.0816	28.7775
2.6	252	2016	32	74.3	11.7	2.4	0.1404	30.02
2.6	253	2016	29.3	83.7	8.4	2.8	0.1008	28.3245
2.6	254	2016	32.7	74.5	16	3	0.192	30.9936
2.6	255	2016	30.9	68.7	11.6	2.1	0.1392	28.2677
2.6	256	2016	31.1	67.8	16.2	1.6	0.1944	28.7047
2.6	257	2016	30.2	71.1	12.2	2.1	0.1464	27.9597
2.6	258	2016	25	84.4	8.3	2.2	0.0996	24.2166
2.6	259	2016	31.5	65.7	19.3	1.7	0.2316	29.0117
2.6	260	2016	32	66.8	18.9	2.2	0.2268	29.5639
2.6	261	2016	29.2	72.3	13.5	2	0.162	27.2669
2.6	262	2016	30.3	63.7	15.1	2.9	0.1812	27.2899
2.6	263	2016	22.7	82.8	3.4	3.1	0.0408	21.3315
2.6	264	2016	28.7	50.2	21.1	2.4	0.2532	24.6146
2.6	265	2016	29.2	47.6	19.8	3	0.2376	24.6182
2.6	266	2016	27.4	60.9	17	3.3	0.204	24.401
2.6	267	2016	25.7	62.7	17.2	3	0.2064	23.0826
2.6	268	2016	27	72.4	11.4	2.1	0.1368	25.0337
2.6	269	2016	24.8	85.8	5.5	2.6	0.066	23.9205
2.6	270	2016	26.9	74.5	8.2	3.5	0.0984	24.851
2.6	271	2016	23.6	95.5	4.5	2.6	0.054	23.6842
2.6	272	2016	29.9	69.2	15.8	1.8	0.1896	27.7201
2.6	273	2016	27.8	55.8	14.4	2.9	0.1728	24.0002
2.6	274	2016	24.3	56.5	15.5	2.3	0.186	21.0465
2.6	275	2016	22.6	58.3	9	2.5	0.108	19.2015
2.6	276	2016	24.2	34.3	16.5	3.3	0.198	18.5707
2.6	277	2016	22	58.9	10.8	2.9	0.1296	18.8376
2.6	278	2016	25.1	66.5	9.7	2.6	0.1164	22.4219
2.6	279	2016	23.3	78.7	2.7	2.4	0.0324	21.4641
2.6	280	2016	22.1	89	2.2	3	0.0264	21.2778
2.6	281	2016	24.4	94.7	2.4	4	0.0288	24.1458
2.6	282	2016	27.7	77.9	7.6	2.7	0.0912	26.0123
2.6	283	2016	26.9	56	15.7	2.4	0.1884	23.337
2.6	284	2016	25.7	51.5	13.6	2.2	0.1632	21.6126
2.6	285	2016	22.8	72.8	6.3	1.9	0.0756	20.7047
2.6	286	2016	23.9	75.9	6	1.7	0.072	22.0658
2.6	287	2016	23.3	74	5.6	3.5	0.0672	21.155
2.6	288	2016	24.1	85.3	2.4	2.7	0.0288	22.9037
2.6	289	2016	26	58.9	13	2.9	0.156	22.6323
2.6	290	2016	26	66.5	10.2	2.6	0.1224	23.2974
2.6	291	2016	19.2	69.2	2.6	2.5	0.0312	16.606
2.6	292	2016	22.3	69.4	8.8	2.1	0.1056	20.0747
2.6	293	2016	18.1	98.3	1.1	2.7	0.0132	18.0566
2.6	294	2016	23	51.6	10.1	3.1	0.1212	18.9155
2.6	295	2016	20.6	63.2	4.2	3.7	0.0504	17.4031
2.6	296	2016	20	88.2	1.7	3	0.0204	19.0675
2.6	297	2016	22.1	85.4	3.7	3.2	0.0444	21.0308
2.6	298	2016	20	68.2	8	2.7	0.096	17.7045
2.6	299	2016	19.7	63.5	6.7	2.7	0.0804	16.8718
2.6	300	2016	20.1	77.7	2.7	2.5	0.0324	18.2749
2.6	301	2016	20.5	53.7	10.5	3.1	0.126	16.9367
2.6	302	2016	19.1	56	14.7	2.2	0.1764	16.2685
2.6	303	2016	21.2	50.6	13.5	2.8	0.162	17.4973
2.6	304	2016	19.3	60.5	10.8	2.3	0.1296	16.5731
2.6	305	2016	18.2	78.1	2.6	2.5	0.0312	16.4748
2.6	306	2016	21.9	50.6	12.7	2.2	0.1524	18.0902
2.6	307	2016	20.1	40.2	7.2	3.2	0.0864	15.0136
2.6	308	2016	14.2	58.9	10	2.2	0.12	11.7409
2.6	309	2016	18.1	54.1	15.1	2	0.1812	15.2387
2.6	310	2016	20.3	60.3	14.5	1.6	0.174	17.7823
2.6	311	2016	21.5	58.5	12	1.7	0.144	18.5044
2.6	312	2016	20.9	80.6	4.2	2	0.0504	19.4888
2.6	313	2016	17.6	41.2	5.2	3.8	0.0624	12.7706
2.6	314	2016	16.7	43.7	12.1	2.8	0.1452	12.8259
2.6	315	2016	18.5	62.6	8.4	2.6	0.1008	15.8294
2.6	316	2016	19	79.8	0.8	3.4	0.0096	17.1911
2.6	317	2016	17.3	50.7	12.3	2.1	0.1476	14.014
2.6	318	2016	17	34.9	12.1	3.7	0.1452	12.2673
2.6	319	2016	14.3	52.1	11.9	2.1	0.1428	11.4455
2.6	320	2016	14.1	52.1	8.8	2.1	0.1056	11.0267
2.6	321	2016	16.1	55.9	10.7	2.1	0.1284	13.2712
2.6	322	2016	16.6	46.1	4.7	3.1	0.0564	12.3336
2.6	323	2016	16.8	45.6	7.8	2.5	0.0936	12.7566
2.6	324	2016	14.6	41.2	9.2	2.4	0.1104	10.6126
2.6	325	2016	15.9	56	11.6	1.9	0.1392	13.1805
2.6	326	2016	15.5	74.1	1.7	2.1	0.0204	13.487
2.6	327	2016	14	53.8	2.9	3.5	0.0348	10.4969
2.6	328	2016	14.3	60.2	9.4	2	0.1128	11.8987
2.6	329	2016	15.7	51.3	6.5	2.5	0.078	12.1695
2.6	330	2016	17	52.2	9.5	2.2	0.114	13.658
2.6	331	2016	15.7	65	11	1.8	0.132	13.7097
2.6	332	2016	16.9	43.9	8.3	2.7	0.0996	12.7249
2.6	333	2016	16.5	56.6	6.1	2.1	0.0732	13.3205
2.6	334	2016	9.1	83.3	0.6	2.1	0.0072	7.88787
2.6	335	2016	13.3	50.5	6.4	2.9	0.0768	9.9538
2.6	336	2016	14.2	34.2	9.5	3	0.114	9.70789
2.6	337	2016	13.9	31.1	11.2	3.3	0.1344	9.33085
2.6	338	2016	13.3	35.5	8.2	3	0.0984	8.95186
2.6	339	2016	11	43.6	11.5	2.8	0.138	7.85655
2.6	340	2016	10.9	51.5	11.5	2.6	0.138	8.32866
2.6	341	2016	11.8	41.5	9.6	2.2	0.1152	8.28242
2.6	342	2016	13	37.9	11.6	3.6	0.1392	9.11349
2.6	343	2016	10.2	48.9	10	2.2	0.12	7.44112
2.6	344	2016	10.9	67.4	2.9	1.5	0.0348	8.78729
2.6	345	2016	11.7	74.9	3.2	1.7	0.0384	10.0843
2.6	346	2016	11.5	59.3	5.4	2.6	0.0648	8.92347
2.6	347	2016	10.1	43.1	9.2	3.1	0.1104	6.85082
2.6	348	2016	9.4	45.9	10.7	2.3	0.1284	6.59311
2.6	349	2016	12.7	35.3	9.8	3	0.1176	8.56116
2.6	350	2016	13.4	30.6	6.2	3.3	0.0744	8.47963
2.6	351	2016	9.8	35.1	4.7	3.3	0.0564	5.68262
2.6	352	2016	9.2	51.9	8.7	2.7	0.1044	6.62462
2.6	353	2016	8.2	73.1	3.3	2.7	0.0396	6.58737
2.6	354	2016	8	65.4	7.5	2.5	0.09	6.2955
2.6	355	2016	9.8	47	9	1.9	0.108	6.90277
2.6	356	2016	10.3	50.8	2.1	2.9	0.0252	6.95751
2.6	357	2016	10.8	37.1	9.7	2.8	0.1164	7.09647
2.6	358	2016	15.9	85.6	1.4	5.1	0.0168	14.6332
2.6	359	2016	16.9	30.1	5.9	3.2	0.0708	11.3022
2.6	360	2016	10.5	33	11.4	2.5	0.1368	6.71348
2.6	361	2016	11	52.8	10	2.4	0.12	8.40304
2.6	362	2016	10.1	56.6	7.4	2.7	0.0888	7.63178
2.6	363	2016	8.2	45.8	9.8	3.4	0.1176	5.41105
2.6	364	2016	9.9	54.8	10.3	2.9	0.1236	7.55239
2.6	365	2016	10.3	62.6	7.1	1.5	0.0852	8.26076
2.6	366	2016	11.2	85.6	3.2	1.8	0.0384	10.3518
2.6	1	2017	11.9	56.5	10.6	2	0.1272	9.53987
2.6	2	2017	12.5	54.7	9.1	1.9	0.1092	9.8348
2.6	3	2017	14	43	10.6	2.4	0.1272	10.3502
2.6	4	2017	10.6	22.1	10.5	4.5	0.126	5.86783
2.6	5	2017	8	34.8	10.9	4.5	0.1308	4.59165
2.6	6	2017	10.7	50	8.7	1.9	0.1044	7.86978
2.6	7	2017	10.8	56.2	5.1	2	0.0612	8.08302
2.6	8	2017	12.1	41.2	9.1	1.9	0.1092	8.49503
2.6	9	2017	11	59.4	2.9	2.4	0.0348	8.27283
2.6	10	2017	10.1	42.1	9.8	3.2	0.1176	6.82559
2.6	11	2017	8	47.7	6.7	2.7	0.0804	5.14292
2.6	12	2017	3.4	82.7	5.7	3.8	0.0684	2.63149
2.6	13	2017	4.9	53.8	10.5	2.6	0.126	3.05832
2.6	14	2017	7.1	41	8.3	2.3	0.0996	4.12
2.6	15	2017	7.6	45.1	11.5	3.2	0.138	4.9912
2.6	16	2017	6	44.2	10.9	2.4	0.1308	3.55479
2.6	17	2017	6.4	68.8	4.3	2.2	0.0516	4.75402
2.6	18	2017	7.7	42.1	10.1	1.8	0.1212	4.87014
2.6	19	2017	8.4	31.3	11.1	2.6	0.1332	4.83363
2.6	20	2017	6.8	40.1	11.8	2.4	0.1416	4.08017
2.6	21	2017	6.7	48.5	8.9	1.9	0.1068	4.2763
2.6	22	2017	8.4	38	13.3	2.1	0.1596	5.44306
2.6	23	2017	6.2	53.5	8	3.6	0.096	3.94597
2.6	24	2017	5.1	47.8	11.2	2.9	0.1344	2.95986
2.6	25	2017	7.1	43.9	9.3	2.1	0.1116	4.3799
2.6	26	2017	9.2	40.1	9.3	3.1	0.1116	5.89119
2.6	27	2017	9.5	34.4	11.6	2.4	0.1392	5.9943
2.6	28	2017	8.1	46.7	9.1	2.3	0.1092	5.38672
2.6	29	2017	8.8	30.5	12.3	2.9	0.1476	5.18783
2.6	30	2017	10.8	27.3	10	4.4	0.12	6.35293
2.6	31	2017	8.4	34.2	12.3	4.2	0.1476	5.01298
2.6	32	2017	7.1	47.2	11.9	3.3	0.1428	4.70464
2.6	33	2017	8.4	42.8	13.6	2.2	0.1632	5.75673
2.6	34	2017	10.5	49	7.1	3.3	0.0852	7.41574
2.6	35	2017	10.7	37.9	9.9	2.4	0.1188	7.10565
2.6	36	2017	15	71.6	1.8	8	0.0216	12.4798
2.6	37	2017	7.5	33.4	11.3	5.1	0.1356	4.08675
2.6	38	2017	7.7	42.9	11.5	2.5	0.138	4.98616
2.6	39	2017	10.7	74.2	4.1	2.4	0.0492	9.12043
2.6	40	2017	17.2	70.9	9	2.9	0.108	15.3944
2.6	41	2017	6.4	88.1	1.7	3.4	0.0204	5.5404
2.6	42	2017	7.2	37.5	10	4	0.12	4.03876
2.6	43	2017	7.8	37.3	15.6	3.5	0.1872	4.97995
2.6	44	2017	7.8	39.3	10.2	3.7	0.1224	4.68657
2.6	45	2017	6.9	35.8	10.2	2.7	0.1224	3.77757
2.6	46	2017	8	35.5	14.6	2.1	0.1752	5.04783
2.6	47	2017	12.7	77.6	3.1	4.8	0.0372	11.053
2.6	48	2017	10.9	41	4.3	2.9	0.0516	7.00098
2.6	49	2017	9.2	48.8	15.6	2.9	0.1872	6.93479
2.6	50	2017	6.9	36.3	15	3.6	0.18	4.11435
2.6	51	2017	6.8	51.4	15.8	2.2	0.1896	5.03187
2.6	52	2017	9.9	48.3	7.1	3.6	0.0852	6.82532
2.6	53	2017	10.4	79.7	2.7	4.9	0.0324	8.9429
2.6	54	2017	7.6	45.5	18	2.6	0.216	5.51781
2.6	55	2017	8.7	62.4	9.5	2.5	0.114	6.91581
2.6	56	2017	9.9	51.1	14	2.3	0.168	7.62065
2.6	57	2017	11.1	40	15.2	3.3	0.1824	7.93632
2.6	58	2017	11.4	48	18.5	2.2	0.222	9.04901
2.6	59	2017	15.6	41	14.6	5.3	0.1752	11.6948
2.6	60	2017	13.2	65.7	6.1	4	0.0732	10.932
2.6	61	2017	10.6	40.3	18.5	3	0.222	7.77682
2.6	62	2017	12.7	42.7	16.8	2.8	0.2016	9.64159
2.6	63	2017	12.5	74.2	2.9	3.1	0.0348	10.6892
2.6	64	2017	17.2	42.1	13.7	3	0.1644	13.2248
2.6	65	2017	15.4	73.9	2.7	3.7	0.0324	13.3724
2.6	66	2017	15	62.7	12	3.5	0.144	12.8547
2.6	67	2017	18.4	77.6	2.6	5	0.0312	16.4788
2.6	68	2017	12.4	45.7	13.9	2.8	0.1668	9.39779
2.6	69	2017	9.4	69	6.8	2.8	0.0816	7.75072
2.6	70	2017	10.1	48.3	17.9	3	0.2148	7.84509
2.6	71	2017	9.3	57.3	10	2	0.12	7.20482
2.6	72	2017	10.1	62.9	9.1	2.8	0.1092	8.1845
2.6	73	2017	9.7	51.8	10.8	2.7	0.1296	7.22645
2.6	74	2017	10.1	44.5	16.7	2.8	0.2004	7.51987
2.6	75	2017	12.2	43.7	20.7	2.3	0.2484	9.57397
2.6	76	2017	12.6	62.9	11.6	1.8	0.1392	10.733
2.6	77	2017	18.4	37.3	19.4	3	0.2328	14.2142
2.6	78	2017	18.1	60.8	11.4	5.4	0.1368	15.3749
2.6	79	2017	17.4	44.8	15.4	2.7	0.1848	13.7746
2.6	80	2017	19.8	63	16.1	1.8	0.1932	17.6865
2.6	81	2017	21.4	57.2	15.6	4.4	0.1872	18.3935
2.6	82	2017	18.6	98.2	1.2	3	0.0144	18.5503
2.6	83	2017	15	81.3	2.7	3.1	0.0324	13.6273
2.6	84	2017	20.7	90.8	2.2	2.9	0.0264	20.0668
2.6	85	2017	19.6	82.3	5.9	2.6	0.0708	18.4981
2.6	86	2017	23	85	4.8	3.1	0.0576	21.975
2.6	87	2017	24	83.9	8.4	2.3	0.1008	23.1837
2.6	88	2017	22.2	87.2	3.1	2.8	0.0372	21.2839
2.6	89	2017	23.5	74	13.5	4.3	0.162	21.9227
2.6	90	2017	14.4	89.9	0.9	3.4	0.0108	13.5496
2.6	91	2017	9.3	85.4	2.4	4.1	0.0288	8.26571
2.6	92	2017	12.7	79.3	4.3	2.6	0.0516	11.4094
2.6	93	2017	17.6	65.8	14.5	2.9	0.174	15.7364
2.6	94	2017	20.9	59.3	19.7	3.4	0.2364	18.4863
2.6	95	2017	18.6	77.1	4.7	6.2	0.0564	16.7386
2.6	96	2017	18.8	37.3	22.5	4.8	0.27	14.647
2.6	97	2017	17.6	47.4	21.6	3.5	0.2592	14.5492
2.6	98	2017	20.8	47.3	22.4	2.2	0.2688	17.4587
2.6	99	2017	16.1	70.8	7	4.1	0.084	14.1192
2.6	100	2017	18.3	59	12.8	3.4	0.1536	15.6141
2.6	101	2017	20.9	51	21.2	2.8	0.2544	17.8005
2.6	102	2017	17.1	75	4.6	3.6	0.0552	15.2552
2.6	103	2017	17.1	82.3	3.7	4.9	0.0444	15.7409
2.6	104	2017	17.4	52.8	22.3	2.3	0.2676	14.9633
2.6	105	2017	21.5	46.6	25.3	2.1	0.3036	18.1799
2.6	106	2017	22	43.8	21.3	2.9	0.2556	18.0417
2.6	107	2017	21.5	64.9	19.4	2.2	0.2328	19.6411
2.6	108	2017	23.2	57.6	20.4	2.6	0.2448	20.4876
2.6	109	2017	17.6	68.1	9.4	2.7	0.1128	15.5657
2.6	110	2017	17.1	75.6	5.9	2.7	0.0708	15.4689
2.6	111	2017	19.2	77.1	6.9	3.9	0.0828	17.6306
2.6	112	2017	18	94.6	2.5	5.7	0.03	17.5746
2.6	113	2017	21.8	88.9	13.2	2	0.1584	21.921
2.6	114	2017	25	73.1	20.9	1.4	0.2508	23.9254
2.6	115	2017	25.7	71.4	18	2.6	0.216	24.1384
2.6	116	2017	22.1	65.9	11	5.1	0.132	19.5314
2.6	117	2017	21.3	53.7	15.7	4	0.1884	17.9847
2.6	118	2017	22.6	39	27	2.7	0.324	18.415
2.6	119	2017	20.7	51	15.7	2.9	0.1884	17.2483
2.6	120	2017	18.4	60.6	12.5	3.1	0.15	15.8454
2.6	121	2017	18.3	80.4	5.1	3.5	0.0612	16.9387
2.6	122	2017	20.7	83.2	4.4	4.3	0.0528	19.4347
2.6	123	2017	20.8	85.1	5	4.6	0.06	19.753
2.6	124	2017	23.5	71.8	12.3	2.7	0.1476	21.6916
2.6	125	2017	25.8	60.5	22.8	1	0.2736	23.4058
2.6	126	2017	21.7	75	11.4	3.7	0.1368	20.1882
2.6	127	2017	26.5	51.4	21.1	4.4	0.2532	22.6985
2.6	128	2017	19.4	63.3	12.6	1.3	0.1512	17.1217
2.6	129	2017	21.9	70.3	13.9	3.5	0.1668	20.1011
2.6	130	2017	21.4	72.1	7.1	2.7	0.0852	19.3285
2.6	131	2017	16.7	70.1	8.5	2.4	0.102	14.843
2.6	132	2017	22.7	53	24.3	2.5	0.2916	19.807
2.6	133	2017	21.7	51.4	22.3	1.7	0.2676	18.68
2.6	134	2017	22	52.6	21.2	2.4	0.2544	18.9583
2.6	135	2017	21.9	58.2	17.2	3.1	0.2064	19.1321
2.6	136	2017	21	72.3	15.1	3.4	0.1812	19.5449
2.6	137	2017	18.8	63.4	13.6	5.5	0.1632	16.413
2.6	138	2017	21.2	61.8	21.2	3.3	0.2544	19.1096
2.6	139	2017	19.7	58.1	13.8	2.8	0.1656	16.9072
2.6	140	2017	20.4	58.4	19.2	2.7	0.2304	17.952
2.6	141	2017	25.4	51.1	26.5	2.1	0.318	22.148
2.6	142	2017	26.2	57.3	25.6	2.5	0.3072	23.4872
2.6	143	2017	25.1	62.6	20.1	2.9	0.2412	22.7205
2.6	144	2017	20	75.4	7.5	3.9	0.09	18.285
2.6	145	2017	24.4	69.5	14.5	3.2	0.174	22.4257
2.6	146	2017	25.6	47.7	23.8	3.4	0.2856	21.7115
2.6	147	2017	30.6	44.7	27.7	2.7	0.3324	25.9674
2.6	148	2017	32.4	48.8	28.3	2.7	0.3396	28.0994
2.6	149	2017	31.8	57.3	25.3	3.1	0.3036	28.4884
2.6	150	2017	24	79.7	8.6	4.7	0.1032	22.6111
2.6	151	2017	24.9	87.6	6.3	5.3	0.0756	24.1298
2.6	152	2017	21.9	91.7	4.7	4.1	0.0564	21.5068
2.6	153	2017	26.3	75	16.7	1.6	0.2004	25.0835
2.6	154	2017	28	66.5	24.2	2.1	0.2904	26.1483
2.6	155	2017	29.7	54.8	27.8	2.3	0.3336	26.4705
2.6	156	2017	24.6	66.6	18.1	4.2	0.2172	22.4915
2.6	157	2017	26.2	63.5	21.7	2.7	0.2604	23.9464
2.6	158	2017	24.5	75.7	10.3	3.6	0.1236	22.8564
2.6	159	2017	23.7	83.4	2.9	4	0.0348	22.2771
2.6	160	2017	22.6	90.1	4.8	2	0.0576	22.172
2.6	161	2017	22.5	94.4	6.2	2.3	0.0744	22.6162
2.6	162	2017	28.9	64.7	24.4	2.1	0.2928	26.7772
2.6	163	2017	26.4	71.1	18.2	1.2	0.2184	24.8581
2.6	164	2017	28.5	73.5	18.4	2.8	0.2208	27.049
2.6	165	2017	23.5	79.7	4.7	3.8	0.0564	21.8561
2.6	166	2017	22.9	87.6	2.6	5.2	0.0312	21.8372
2.6	167	2017	23.8	86.3	5	4.4	0.06	22.8432
2.6	168	2017	27	77.6	12.4	2.6	0.1488	25.6853
2.6	169	2017	23.2	90	5.1	3.5	0.0612	22.7
2.6	170	2017	25.6	80.4	6.8	3	0.0816	24.1888
2.6	171	2017	28.8	69.9	20.9	2.4	0.2508	27.0835
2.6	172	2017	31.8	60.6	24.9	2	0.2988	28.9578
2.6	173	2017	31.4	68.8	21	1.7	0.252	29.4296
2.6	174	2017	28	73	16.5	3.2	0.198	26.3615
2.6	175	2017	22.7	95.1	2.9	3.1	0.0348	22.5632
2.6	176	2017	25.6	82.3	9.8	2.4	0.1176	24.6778
2.6	177	2017	27.7	74.1	19.3	1.8	0.2316	26.4775
2.6	178	2017	26.6	75.9	12.2	2.1	0.1464	25.1186
2.6	179	2017	27.4	71.2	17.1	2.4	0.2052	25.6687
2.6	180	2017	28.2	69	20	3.1	0.24	26.3141
2.6	181	2017	28.6	67.4	21.3	3	0.2556	26.5846
2.6	182	2017	30.7	70.4	22.2	3.5	0.2664	28.9505
2.6	183	2017	30.2	72.5	18.9	3.2	0.2268	28.5484
2.6	184	2017	28.7	71.2	15.1	3.8	0.1812	26.6738
2.6	185	2017	27.4	70.4	12.6	5.2	0.1512	25.0909
2.6	186	2017	20.6	82.3	2.6	5.2	0.0312	19.0414
2.6	187	2017	22.3	84.3	2.7	5.4	0.0324	20.9018
2.6	188	2017	21.9	96.4	1.6	4	0.0192	21.7183
2.6	189	2017	24.6	83.2	5.1	3.2	0.0612	23.3713
2.6	190	2017	25.3	77.8	14	2.7	0.168	24.1857
2.6	191	2017	30.3	74.4	20.1	2.7	0.2412	28.9898
2.6	192	2017	27.2	76.2	9.4	2.6	0.1128	25.4827
2.6	193	2017	23.1	80	7.7	2.8	0.0924	21.8076
2.6	194	2017	20.7	81.3	7.3	3.1	0.0876	19.5604
2.6	195	2017	23.6	74.9	14.7	2.4	0.1764	22.3097
2.6	196	2017	29.2	71.4	22	1.9	0.264	27.7413
2.6	197	2017	30.6	72.5	24.7	1.5	0.2964	29.3886
2.6	198	2017	31.9	70	24.1	1.9	0.2892	30.2345
2.6	199	2017	30.1	76	16.1	1.5	0.1932	28.7978
2.6	200	2017	30.7	76	18.8	1.8	0.2256	29.5398
2.6	201	2017	33.9	67	22.6	2.4	0.2712	31.5843
2.6	202	2017	33.9	67.6	24.3	3.2	0.2916	31.7235
2.6	203	2017	26.2	85.3	2.6	5.7	0.0312	24.8162
2.6	204	2017	31.9	75.7	19.4	3.2	0.2328	30.6087
2.6	205	2017	34.5	66.8	25.6	2.5	0.3072	32.2888
2.6	206	2017	30.3	75.2	19.1	3.5	0.2292	28.9791
2.6	207	2017	29	76.7	13.5	2.8	0.162	27.5691
2.6	208	2017	24.7	82	3.5	3.5	0.042	23.1832
2.6	209	2017	27.1	84.3	8.6	2.5	0.1032	26.2729
2.6	210	2017	29.3	79.9	13.6	1.5	0.1632	28.3319
2.6	211	2017	30	77.7	14.6	2.1	0.1752	28.7734
2.6	212	2017	25.7	84.7	6	3.3	0.072	24.6857
2.6	213	2017	24.6	98.4	2.9	5.7	0.0348	24.699
2.6	214	2017	32.9	79.7	18.5	3.1	0.222	32.0444
2.6	215	2017	33.8	76.7	18.1	2.8	0.2172	32.4973
2.6	216	2017	30.1	85.7	8.7	3.8	0.1044	29.3254
2.6	217	2017	29	88.4	6.5	3.8	0.078	28.3921
2.6	218	2017	29	83.2	9.5	3.7	0.114	28.0058
2.6	219	2017	29.2	77.4	14.6	3.3	0.1752	27.8984
2.6	220	2017	31.8	70.8	21.4	2.9	0.2568	30.0213
2.6	221	2017	31.9	70.8	18.7	2.5	0.2244	29.9625
2.6	222	2017	32.6	70.5	20.7	2.3	0.2484	30.7246
2.6	223	2017	34.2	69	22.7	2.2	0.2724	32.1557
2.6	224	2017	34.3	69.8	21	2.3	0.252	32.2469
2.6	225	2017	33.9	69.8	22	2.6	0.264	31.9175
2.6	226	2017	33.3	73.9	18	2.7	0.216	31.6398
2.6	227	2017	32.5	71.6	19.7	2.5	0.2364	30.6996
2.6	228	2017	33.5	65.3	21.7	2.8	0.2604	30.9032
2.6	229	2017	34.6	61	25.8	3.3	0.3096	31.5446
2.6	230	2017	33.8	66.7	17.7	2.9	0.2124	31.1034
2.6	231	2017	33	65.5	18	3.2	0.216	30.2023
2.6	232	2017	29.1	75.6	10.1	3.4	0.1212	27.2378
2.6	233	2017	24.1	86.1	3.8	3.6	0.0456	23.0607
2.6	234	2017	26.9	76.6	9.5	3.1	0.114	25.2211
2.6	235	2017	32.1	64	24.8	2.4	0.2976	29.6485
2.6	236	2017	32.2	65.7	24.2	2	0.2904	29.9514
2.6	237	2017	32.6	63.3	20.4	2.2	0.2448	29.7563
2.6	238	2017	29.4	69.8	18.8	2	0.2256	27.5202
2.6	239	2017	32.3	62.8	22.4	2.6	0.2688	29.5183
2.6	240	2017	28.9	68.6	11.7	3.8	0.1404	26.2947
2.6	241	2017	32.4	69.7	15.1	2.8	0.1812	30.0217
2.6	242	2017	33.5	68.4	18.3	2.1	0.2196	31.1408
2.6	243	2017	27.6	83.7	4.7	4.4	0.0564	26.2615
2.6	244	2017	31.8	77.2	13.7	3.3	0.1644	30.3054
2.6	245	2017	26.5	100	5.5	2.3	0.066	27.2429
2.6	246	2017	25.3	100	1.3	6.8	0.0156	25.3879
2.6	247	2017	24	78.9	4.6	5.3	0.0552	22.1597
2.6	248	2017	28.5	69.5	16.5	2.7	0.198	26.4421
2.6	249	2017	26.6	76	13	2.4	0.156	25.1729
2.6	250	2017	26.2	78.8	11	2.1	0.132	24.9748
2.6	251	2017	30.2	71.1	16.9	2.5	0.2028	28.2767
2.6	252	2017	29.2	74.5	14.9	2.4	0.1788	27.6158
2.6	253	2017	31.7	67.7	20.9	2.7	0.2508	29.5038
2.6	254	2017	31	76	12.8	3.3	0.1536	29.3169
2.6	255	2017	29.2	75.4	6.8	6.5	0.0816	26.8664
2.6	256	2017	27.1	71.2	6.8	2.9	0.0816	24.5771
2.6	257	2017	21.4	75.3	4.4	2.5	0.0528	19.4331
2.6	258	2017	23.8	89.8	4.1	3	0.0492	23.2205
2.6	259	2017	28.5	70.1	14.1	1.9	0.1692	26.389
2.6	260	2017	26.3	82.6	7.6	2.1	0.0912	25.2359
2.6	261	2017	27.8	79.6	8.4	2.4	0.1008	26.3921
2.6	262	2017	27.4	77	8.9	2.3	0.1068	25.7456
2.6	263	2017	22.4	88.1	3.3	2.2	0.0396	21.6261
2.6	264	2017	22.7	79.1	6.1	3	0.0732	21.1836
2.6	265	2017	24.5	54.4	20.4	2.5	0.2448	21.3189
2.6	266	2017	23.6	64	12.6	2.6	0.1512	20.9851
2.6	267	2017	22.7	78.8	8.5	2.1	0.102	21.4004
2.6	268	2017	21.8	84.2	3.2	3	0.0384	20.5822
2.6	269	2017	23.9	89	1.7	4.7	0.0204	22.9269
2.6	270	2017	23.6	69.8	8.3	2.5	0.0996	21.2732
2.6	271	2017	27.5	59.9	18.7	2.6	0.2244	24.5302
2.6	272	2017	28	70.2	16.4	2	0.1968	26.0896
2.6	273	2017	29.3	70.3	17.3	2.6	0.2076	27.3519
2.6	274	2017	28.1	73	10	2.3	0.12	26.0266
2.6	275	2017	28.3	75.9	11.5	2.2	0.138	26.686
2.6	276	2017	29.3	72.7	14.7	2.5	0.1764	27.4696
2.6	277	2017	25.4	92.1	2.6	2.7	0.0312	24.9592
2.6	278	2017	28	77.2	8.4	2.3	0.1008	26.3053
2.6	279	2017	20.2	59.7	7.2	3.1	0.0864	16.9841
2.6	280	2017	21.8	50.1	18	2.6	0.216	18.3063
2.6	281	2017	23.3	43.2	18	2.2	0.216	18.9236
2.6	282	2017	22.2	45.2	11.2	4	0.1344	17.5864
2.6	283	2017	22.1	85.3	2.2	5.5	0.0264	20.7577
2.6	284	2017	24.7	49.7	16.2	3.4	0.1944	20.6483
2.6	285	2017	25.4	59.7	16.1	2.5	0.1932	22.4245
2.6	286	2017	24.5	54	13.3	2.4	0.1596	20.7889
2.6	287	2017	20.9	67.6	6.5	2.2	0.078	18.392
2.6	288	2017	20.7	86.7	4.1	2.1	0.0492	19.8773
2.6	289	2017	23.2	77.7	8.4	2.2	0.1008	21.7535
2.6	290	2017	22.9	63.7	8.9	2.9	0.1068	20.0052
2.6	291	2017	22.2	64.7	5.6	4	0.0672	19.1295
2.6	292	2017	23.7	60.5	13.4	2.8	0.1608	20.7522
2.6	293	2017	23.3	55.2	15.7	2.4	0.1884	20.018
2.6	294	2017	20.4	62.8	10.6	2.4	0.1272	17.7777
2.6	295	2017	19.6	63.5	6.4	1.7	0.0768	16.8122
2.6	296	2017	20.4	70.3	4.5	2.3	0.054	18.0134
2.6	297	2017	19.7	81.7	2.4	3.6	0.0288	18.1805
2.6	298	2017	18.6	89.4	1.2	4.3	0.0144	17.6689
2.6	299	2017	18.8	75	4.5	3.1	0.054	16.897
2.6	300	2017	17	60.5	14.1	2.2	0.1692	14.7298
2.6	301	2017	18.8	60.5	12.1	2.5	0.1452	16.2051
2.6	302	2017	20.5	69.1	12.7	2.1	0.1524	18.6593
2.6	303	2017	21.5	73	11.2	1.5	0.1344	19.9075
2.6	304	2017	20.2	70.8	5.7	2.7	0.0684	17.9524
2.6	305	2017	21.5	85.6	2.3	3.1	0.0276	20.3434
2.6	306	2017	17	55.5	15.7	2.8	0.1884	14.3752
2.6	307	2017	18.3	61.5	14.1	2.4	0.1692	15.9943
2.6	308	2017	15.9	83.7	5.8	2.1	0.0696	15.027
2.6	309	2017	19	74.7	8.4	1.9	0.1008	17.4521
2.6	310	2017	19.8	82.8	6.5	1.8	0.078	18.8365
2.6	311	2017	21.1	78.1	4.2	2.1	0.0504	19.4296
2.6	312	2017	15.1	58.4	1.3	2.7	0.0156	11.7569
2.6	313	2017	15.7	53.2	13.5	2.1	0.162	12.8986
2.6	314	2017	17.2	61.4	13	1.6	0.156	14.9443
2.6	315	2017	19.2	52.2	7.4	3.2	0.0888	15.3844
2.6	316	2017	20.5	77.9	1.5	3.7	0.018	18.5041
2.6	317	2017	14.5	52.4	9.9	3.1	0.1188	11.4354
2.6	318	2017	11.8	71	12.3	2.1	0.1476	10.6159
2.6	319	2017	14.5	64	9.6	1.5	0.1152	12.4283
2.6	320	2017	16.7	83.4	1.4	4.7	0.0168	15.2545
2.6	321	2017	16.8	76	0.8	3.2	0.0096	14.7443
2.6	322	2017	14.1	50.2	11.6	2.9	0.1392	11.0502
2.6	323	2017	13	57.9	11.8	2.8	0.1416	10.6817
2.6	324	2017	14.1	63.6	6.5	2.9	0.078	11.6974
2.6	325	2017	16.1	64.2	9	2.1	0.108	13.8383
2.6	326	2017	15.3	65.7	6	2	0.072	12.9844
2.6	327	2017	16.1	70.2	5	1.8	0.06	14.033
2.6	328	2017	17.5	50.6	9.6	2.7	0.1152	13.9394
2.6	329	2017	12.6	50.7	9.6	2.6	0.1152	9.62705
2.6	330	2017	11.7	41.1	10.2	2.9	0.1224	8.17519
2.6	331	2017	12.9	50.5	9.1	2.1	0.1092	9.86597
2.6	332	2017	14.2	51.5	4.5	3.3	0.054	10.6439
2.6	333	2017	13.7	41.9	6.8	3.7	0.0816	9.62845
2.6	334	2017	10.2	50.6	10.3	3.5	0.1236	7.5044
2.6	335	2017	9.5	66	7.5	4.2	0.09	7.6263
2.6	336	2017	10.9	39.5	8.4	3.7	0.1008	7.19206
2.6	337	2017	13.3	52.8	10.2	2.6	0.1224	10.4523
2.6	338	2017	13.4	43.9	8.4	2.2	0.1008	9.74043
2.6	339	2017	13.7	42.4	5.4	2.2	0.0648	9.63617
2.6	340	2017	13.2	46.8	4.6	1.7	0.0552	9.50162
2.6	341	2017	13.5	45.9	5.8	1.7	0.0696	9.79551
2.6	342	2017	16.1	56.3	11.1	1.6	0.1332	13.3644
2.6	343	2017	16.8	56.8	7.5	1.8	0.09	13.7405
2.6	344	2017	18	57.8	10.9	2.1	0.1308	15.1642
2.6	345	2017	15.7	44.8	9.5	2.9	0.114	11.8483
2.6	346	2017	13.2	29.7	10.5	3.1	0.126	8.60386
2.6	347	2017	12.3	43.7	8	2.4	0.096	8.73256
2.6	348	2017	11.7	50.8	9.4	2.7	0.1128	8.81795
2.6	349	2017	13.7	31.9	10.7	3.2	0.1284	9.1948
2.6	350	2017	13.6	59.2	6.5	3.4	0.078	10.8691
2.6	351	2017	10.9	50.1	10.2	2.9	0.1224	8.11424
2.6	352	2017	11.6	43.8	7	2.5	0.084	8.04856
2.6	353	2017	11.4	46.6	3	2.3	0.036	7.74588
2.6	354	2017	11.2	37.3	10.4	2.5	0.1248	7.51975
2.6	355	2017	12.7	78.1	1.8	3.6	0.0216	11.0442
2.6	356	2017	9.6	31.3	10.7	3.6	0.1284	5.73725
2.6	357	2017	8.6	42	10.6	3	0.1272	5.60631
2.6	358	2017	9.2	40.3	8.4	2.5	0.1008	5.86653
2.6	359	2017	9.6	60.1	11.1	2.2	0.1332	7.73262
2.6	360	2017	10.4	44.8	10.4	1.5	0.1248	7.41008
2.6	361	2017	11.1	39.5	5.4	2.5	0.0648	7.18365
2.6	362	2017	9.6	57.6	9.2	2.7	0.1104	7.39204
2.6	363	2017	10.2	46.9	8.3	2.6	0.0996	7.14886
2.6	364	2017	10.9	34.5	8.7	4	0.1044	6.85282
2.6	365	2017	8	34.2	11.1	3.7	0.1332	4.61635
2.6	1	2018	8.8	37.2	10.7	2.2	0.1284	5.52848
2.6	2	2018	8.3	78.9	1.5	2.1	0.018	6.91513
2.6	3	2018	8.8	36.8	8	2.6	0.096	5.26664
2.6	4	2018	8.9	43.2	11.4	1.9	0.1368	6.06418
2.6	5	2018	9.6	35.8	10.7	2	0.1284	6.12322
2.6	6	2018	9.2	34.8	10.6	3.2	0.1272	5.64675
2.6	7	2018	8.6	55.3	11	2.3	0.132	6.50866
2.6	8	2018	8.4	66.3	6.2	1.9	0.0744	6.64878
2.6	9	2018	9.1	34.7	10.5	3.1	0.126	5.55466
2.6	10	2018	8.8	62.2	9.5	2.4	0.114	7.00063
2.6	11	2018	9.3	45.3	4.8	2.6	0.0576	5.9709
2.6	12	2018	8.4	52.4	9.9	3	0.1188	6.02425
2.6	13	2018	8.2	43	11.1	2.4	0.1332	5.39751
2.6	14	2018	8.4	55.6	1.6	2.9	0.0192	5.53192
2.6	15	2018	6.8	58.3	5.3	2.6	0.0636	4.58944
2.6	16	2018	8.5	43.9	12.1	2.6	0.1452	5.77644
2.6	17	2018	10	47.6	11.7	2.1	0.1404	7.31592
2.6	18	2018	9.7	45.6	11.3	2.6	0.1356	6.86314
2.6	19	2018	10.2	34	11.9	2.9	0.1428	6.54644
2.6	20	2018	10.6	47.1	7.1	2.4	0.0852	7.42516
2.6	21	2018	7.6	64.4	1.4	5.5	0.0168	5.17184
2.6	22	2018	8.1	66.6	4	4.4	0.048	6.0591
2.6	23	2018	11.4	50.1	9.2	3	0.1104	8.47046
2.6	24	2018	11.6	38.8	11.8	2.4	0.1416	8.07755
2.6	25	2018	10.4	43.2	12	3	0.144	7.33862
2.6	26	2018	11.4	36	13.5	2.1	0.162	7.85433
2.6	27	2018	12.1	34.1	13.3	2.3	0.1596	8.27802
2.6	28	2018	12.1	46.7	7.2	3.3	0.0864	8.66159
2.6	29	2018	8.6	29.4	13.1	4.2	0.1572	4.93971
2.6	30	2018	5.3	35.7	11.4	4.3	0.1368	2.43021
2.6	31	2018	4.7	39.2	11.4	3.9	0.1368	2.12848
2.6	32	2018	7.5	47	10.6	3.6	0.1272	4.92509
2.6	33	2018	8.7	62.3	4.3	2.6	0.0516	6.47548
2.6	34	2018	9.1	42.7	4.1	3.2	0.0492	5.53689
2.6	35	2018	9.5	28.5	14.2	3.4	0.1704	5.74647
2.6	36	2018	9.4	51.8	11.5	3.2	0.138	6.98572
2.6	37	2018	8.8	53.1	6.2	3.2	0.0744	6.11299
2.6	38	2018	8.8	60	4.1	4.7	0.0492	6.28474
2.6	39	2018	6.6	32.1	14	5.7	0.168	3.43151
2.6	40	2018	8.2	72.4	9.7	3	0.1164	7.05781
2.6	41	2018	9.5	42.7	9.5	2.9	0.114	6.34344
2.6	42	2018	8.6	69	12.1	2.6	0.1452	7.43181
2.6	43	2018	9.6	48.2	12.2	2.2	0.1464	7.03773
2.6	44	2018	10.2	34.6	10.7	3.6	0.1284	6.4548
2.6	45	2018	7.5	63.7	10.6	2.9	0.1272	5.95544
2.6	46	2018	4.6	70.7	11.2	3.3	0.1344	3.66374
2.6	47	2018	5.6	59.4	13.4	2.9	0.1608	4.1863
2.6	48	2018	6.6	61.7	6.9	2.4	0.0828	4.74599
2.6	49	2018	8.7	56.2	6.1	2.7	0.0732	6.23894
2.6	50	2018	10.4	37.9	15	2.1	0.18	7.25206
2.6	51	2018	10.3	36.6	15.5	2.1	0.186	7.11548
2.6	52	2018	7.5	42.6	6.6	2.3	0.0792	4.41796
2.6	53	2018	6.8	58.2	5.3	2.5	0.0636	4.58943
2.6	54	2018	8.5	52.6	17.2	2.3	0.2064	6.70314
2.6	55	2018	8.3	34.8	16.3	2.5	0.1956	5.35436
2.6	56	2018	8.2	48.9	16.1	2.1	0.1932	6.1445
2.6	57	2018	8.3	68.8	7.3	2.2	0.0876	6.78367
2.6	58	2018	9.2	55.9	15.7	2.6	0.1884	7.41531
2.6	59	2018	8.6	43.8	14.4	3.3	0.1728	5.98676
2.6	60	2018	7.3	63.1	12.4	3.1	0.1488	5.86197
2.6	61	2018	9.7	40.8	18.6	2.9	0.2232	7.0547
2.6	62	2018	13.3	35.7	18.7	4.1	0.2244	9.67884
2.6	63	2018	10.4	37.6	19	3.5	0.228	7.42812
2.6	64	2018	12.7	40.1	19.3	3	0.2316	9.60584
2.6	65	2018	14.5	59.3	18.5	1.7	0.222	12.6917
2.6	66	2018	15.8	40.2	12.8	2.9	0.1536	11.804
2.6	67	2018	17.3	42.7	18.1	2.3	0.2172	13.7138
2.6	68	2018	16.1	75.3	6.2	3.1	0.0744	14.49
2.6	69	2018	17.3	60.4	9.4	2.6	0.1128	14.6143
2.6	70	2018	8.5	62.5	2.8	4.9	0.0336	6.04282
2.6	71	2018	12.1	50.9	17.7	3	0.2124	9.77265
2.6	72	2018	12.4	51.1	10	2.3	0.12	9.52847
2.6	73	2018	13.6	74.3	2.1	5.3	0.0252	11.5474
2.6	74	2018	14.6	51	8.9	3.1	0.1068	11.333
2.6	75	2018	15.2	40.4	17.9	2.3	0.2148	11.7068
2.6	76	2018	12.1	74.5	2.2	3	0.0264	10.2744
2.6	77	2018	15.9	33.6	13.7	2.7	0.1644	11.4141
2.6	78	2018	8.6	78.1	2.5	2	0.03	7.24926
2.6	79	2018	14.9	47.5	14.4	2	0.1728	11.7967
2.6	80	2018	13.2	52.2	11.5	2	0.138	10.4525
2.6	81	2018	16.7	40.3	19.7	2.2	0.2364	13.1035
2.6	82	2018	17.3	36	21	2	0.252	13.3327
2.6	83	2018	15.3	57.2	8.9	1.6	0.1068	12.5465
2.6	84	2018	12	92.4	1.5	2.5	0.018	11.4421
2.6	85	2018	18.2	73.3	9.1	1.6	0.1092	16.636
2.6	86	2018	12.6	77.1	2.2	2.8	0.0264	10.955
2.6	87	2018	13.8	59.6	5.5	2	0.066	11.0783
2.6	88	2018	7.9	90.3	0.9	3.1	0.0108	7.10719
2.6	89	2018	8.4	87.1	2.3	3.3	0.0276	7.52198
2.6	90	2018	16.1	51.2	18.2	1.8	0.2184	13.4351
2.6	91	2018	15.5	61.2	10	4	0.12	13.0072
2.6	92	2018	17.8	60.1	19	4.7	0.228	15.6219
2.6	93	2018	20.6	51	20.8	2.3	0.2496	17.5384
2.6	94	2018	17.1	78.5	6.3	3	0.0756	15.7384
2.6	95	2018	21.1	59	14.1	3.9	0.1692	18.2218
2.6	96	2018	10	73.3	5.9	3.9	0.0708	8.46128
2.6	97	2018	7.4	80.7	4.7	4.7	0.0564	6.28332
2.6	98	2018	15.7	54.9	20.3	2.9	0.2436	13.4653
2.6	99	2018	15.8	61.1	16.8	2.7	0.2016	13.8494
2.6	100	2018	15.6	76.9	4.8	5.1	0.0576	13.913
2.6	101	2018	18.9	59.5	18	3	0.216	16.598
2.6	102	2018	13.6	74.4	8.1	2.9	0.0972	12.2008
2.6	103	2018	20.6	56.3	20.8	2.2	0.2496	18.0611
2.6	104	2018	18.1	62.7	13.2	4.1	0.1584	15.7563
2.6	105	2018	20.5	67	11.2	3.2	0.1344	18.2786
2.6	106	2018	24.2	51.2	25	2.7	0.3	20.977
2.6	107	2018	23.5	58.9	21	3.2	0.252	20.9006
2.6	108	2018	22.2	56	21	2.9	0.252	19.4423
2.6	109	2018	24	59.8	24.5	2.4	0.294	21.7121
2.6	110	2018	24.9	60.9	20.3	2.2	0.2436	22.4028
2.6	111	2018	22.4	64.6	13.9	3.6	0.1668	19.9795
2.6	112	2018	22.7	70.5	11.6	3.2	0.1392	20.7194
2.6	113	2018	14.6	70.6	7.9	3.4	0.0948	12.8041
2.6	114	2018	21	54.3	22.5	2.9	0.27	18.2905
2.6	115	2018	23.4	57.6	22.1	3	0.2652	20.7534
2.6	116	2018	25.1	18.1	26.8	3.6	0.3216	18.1611
2.6	117	2018	22.4	33.3	24.2	2.7	0.2904	17.4973
2.6	118	2018	19.5	65	9.1	2.9	0.1092	17.0124
2.6	119	2018	24.2	67.7	17.6	2.4	0.2112	22.3075
2.6	120	2018	28.1	61.2	23.1	2.9	0.2772	25.4959
2.6	121	2018	29.6	61.9	25.8	2.4	0.3096	27.142
2.6	122	2018	29.1	62.8	24.4	3.1	0.2928	26.6723
2.6	123	2018	25	59.3	19.5	3.9	0.234	22.168
2.6	124	2018	24.6	63.8	19.3	3.4	0.2316	22.3117
2.6	125	2018	27	52.6	23.1	1.8	0.2772	23.5541
2.6	126	2018	23.7	71.4	12	5.6	0.144	21.6493
2.6	127	2018	21.7	83.6	3	4.6	0.036	20.3146
2.6	128	2018	25.4	54.8	19.9	2.8	0.2388	22.1183
2.6	129	2018	25.4	58.1	21.3	1.9	0.2556	22.6281
2.6	130	2018	25.4	68.9	18.4	2.7	0.2208	23.5977
2.6	131	2018	26.7	69	18.6	2.5	0.2232	24.8512
2.6	132	2018	22.4	83.8	3.5	6.5	0.042	20.9555
2.6	133	2018	23.4	60.1	17	4.1	0.204	20.6194
2.6	134	2018	22.8	48.8	23	2.8	0.276	19.3636
2.6	135	2018	20.6	63.5	15.1	4.1	0.1812	18.268
2.6	136	2018	20.7	74.6	7.8	3.4	0.0936	18.9284
2.6	137	2018	21.5	87	2.4	3.4	0.0288	20.4753
2.6	138	2018	18.3	85.1	1.7	6.5	0.0204	16.8984
2.6	139	2018	13.6	77.9	5.6	5.6	0.0672	12.1101
2.6	140	2018	21.4	59.2	23	2.9	0.276	19.1682
2.6	141	2018	18.1	70.3	19.9	1.6	0.2388	17.0522
2.6	142	2018	24.6	59.2	25.3	2.3	0.3036	22.2451
2.6	143	2018	23.2	63.4	19.6	3.3	0.2352	21.0053
2.6	144	2018	24.6	61.8	18	4.5	0.216	21.9432
2.6	145	2018	25.7	67.2	19.1	3.4	0.2292	23.6941
2.6	146	2018	23	82.1	10.6	4.2	0.1272	22.0805
2.6	147	2018	25.7	61.5	20.8	2.6	0.2496	23.2099
2.6	148	2018	27	58.1	24.9	2.1	0.2988	24.2841
2.6	149	2018	23.5	65.5	17.1	2.8	0.2052	21.3642
2.6	150	2018	25.4	79.1	12.9	2.6	0.1548	24.3515
2.6	151	2018	24.5	85.2	8.2	3.4	0.0984	23.7363
2.6	152	2018	26.4	60.6	23.8	2.3	0.2856	23.9507
2.6	153	2018	28.8	57.2	27.7	2.5	0.3324	25.9396
2.6	154	2018	26.8	66.1	20.9	2.8	0.2508	24.7429
2.6	155	2018	20.6	91.3	3.1	3.3	0.0372	20.0719
2.6	156	2018	22.9	83.1	6.6	3.6	0.0792	21.8011
2.6	157	2018	22.4	87.9	3.3	3.7	0.0396	21.5197
2.6	158	2018	24	78.1	7.2	4.3	0.0864	22.3485
2.6	159	2018	22.7	86	4.9	4.6	0.0588	21.7064
2.6	160	2018	24.5	82.6	7.5	2.8	0.09	23.4306
2.6	161	2018	28.6	73.1	17.1	1.8	0.2052	27.0642
2.6	162	2018	22.3	88.1	2.9	3.6	0.0348	21.4119
2.6	163	2018	26.5	81	10.2	2.7	0.1224	25.4205
2.6	164	2018	25	92.6	4.6	2.5	0.0552	24.7977
2.6	165	2018	24.3	77.6	4.5	5.4	0.054	22.2942
2.6	166	2018	27	74.5	16.7	2.9	0.2004	25.6188
2.6	167	2018	29.4	64	24.4	2.6	0.2928	27.1243
2.6	168	2018	31.9	64.1	24.7	2.7	0.2964	29.4541
2.6	169	2018	32.4	71.4	22.4	2.7	0.2688	30.7397
2.6	170	2018	25.2	83.3	7.4	2.2	0.0888	24.2178
2.6	171	2018	26.2	80.2	7.4	2.3	0.0888	24.8372
2.6	172	2018	28.3	72.9	13.2	3.4	0.1584	26.3852
2.6	173	2018	31.4	69.9	19.6	3.4	0.2352	29.3837
2.6	174	2018	28.8	74.8	19.4	3	0.2328	27.547
2.6	175	2018	29.2	73.1	14.1	3.1	0.1692	27.3461
2.6	176	2018	24.8	83.9	4.8	3.6	0.0576	23.5954
2.6	177	2018	26.8	78	11.4	3.2	0.1368	25.4291
2.6	178	2018	26.9	80.9	8.9	3	0.1068	25.6778
2.6	179	2018	27.6	80	8.4	3	0.1008	26.2115
2.6	180	2018	28.2	77.6	14.7	2.7	0.1764	27.0029
2.6	181	2018	33.5	67.1	25	2.5	0.3	31.3643
2.6	182	2018	32.2	76	16.1	2.7	0.1932	30.7387
2.6	183	2018	27.5	77.7	7.7	4.6	0.0924	25.6958
2.6	184	2018	31.7	74.2	16.8	2.8	0.2016	30.0695
2.6	185	2018	26.9	87.6	6.8	1.8	0.0816	26.353
2.6	186	2018	25	99.5	5.8	1.5	0.0696	25.7182
2.6	187	2018	32.2	77.3	18.2	1.8	0.2184	31.1057
2.6	188	2018	30	73.1	21.1	2.5	0.2532	28.6175
2.6	189	2018	31.5	71.2	21.9	2.9	0.2628	29.822
2.6	190	2018	27.7	73.3	16.2	3.5	0.1944	26.0744
2.6	191	2018	30.1	67.6	22.4	5.5	0.2688	27.9334
2.6	192	2018	24.1	77.6	8.8	3.7	0.1056	22.5547
2.6	193	2018	25.5	77.9	9	2.8	0.108	24.0019
2.6	194	2018	26	77.9	8.6	2.6	0.1032	24.4627
2.6	195	2018	24	78.9	8	2.4	0.096	22.6083
2.6	196	2018	24	81.4	7.5	3.2	0.09	22.7906
2.6	197	2018	21.4	95.2	2.4	7.2	0.0288	20.9781
2.6	198	2018	21.3	83.2	3.7	8.9	0.0444	19.6981
2.6	199	2018	23.5	64.4	13.8	8.9	0.1656	20.6638
2.6	200	2018	23.1	66.9	14.9	5.6	0.1788	20.8254
2.6	201	2018	24.6	70.5	21.8	2.6	0.2616	23.2504
2.6	202	2018	31.1	69.7	23.1	2.3	0.2772	29.3611
2.6	203	2018	31.9	74.3	17	2.2	0.204	30.321
2.6	204	2018	31.4	76.1	19.9	1.6	0.2388	30.3066
2.6	205	2018	34.6	67.3	25.6	2.2	0.3072	32.4681
2.6	206	2018	35.1	67.2	26.5	2.4	0.318	32.96
2.6	207	2018	33.8	69.4	22.8	2.5	0.2736	31.8245
2.6	208	2018	32.8	68.5	21.5	2.8	0.258	30.6688
2.6	209	2018	30	79	12.3	4.6	0.1476	28.6232
2.6	210	2018	29.3	81.3	8.9	2.8	0.1068	28.0694
2.6	211	2018	32.5	72.9	19.2	2.5	0.2304	30.8387
2.6	212	2018	33.2	77.8	14.9	2.5	0.1788	31.8636
2.6	213	2018	35	71.6	18.8	3.3	0.2256	32.9545
2.6	214	2018	32.9	78.4	12.8	3.5	0.1536	31.444
2.6	215	2018	34.5	71.4	20	3.7	0.24	32.5111
2.6	216	2018	34.5	68.8	19.3	3.5	0.2316	32.1175
2.6	217	2018	35.5	65.5	24.8	3.9	0.2976	32.9087
2.6	218	2018	36	65.4	26.5	3.4	0.318	33.4843
2.6	219	2018	35.8	66.5	24.2	3.2	0.2904	33.333
2.6	220	2018	36.8	58.8	26.5	3.8	0.318	33.2462
2.6	221	2018	36.1	61.6	26.5	3.8	0.318	33.0114
2.6	222	2018	36.9	61.7	26.4	2.9	0.3168	33.8036
2.6	223	2018	37.6	56.5	26.5	2.8	0.318	33.6902
2.6	224	2018	38.8	53.3	27.6	2.6	0.3312	34.3609
2.6	225	2018	37.6	56.5	25.8	3.2	0.3096	33.6274
2.6	226	2018	36.7	61.1	26.3	3.4	0.3156	33.4995
2.6	227	2018	36	63.9	24.8	3.3	0.2976	33.1781
2.6	228	2018	33.2	70.9	16.5	3	0.198	31.0213
2.6	229	2018	30	80.1	12.1	3	0.1452	28.8371
2.6	230	2018	31	80	15.9	2.3	0.1908	30.1108
2.6	231	2018	33.2	71.1	18.9	2.3	0.2268	31.2519
2.6	232	2018	33.2	67.3	21.9	2.8	0.2628	30.9067
2.6	233	2018	33.2	66.8	18.8	3.5	0.2256	30.5989
2.6	234	2018	31.3	67.1	16.3	3.8	0.1956	28.6823
2.6	235	2018	32.3	65.5	18.9	3.2	0.2268	29.6144
2.6	236	2018	32.2	68.5	19.3	2.7	0.2316	29.9712
2.6	237	2018	32.8	68	19.7	2.8	0.2364	30.4863
2.6	238	2018	33.1	66.9	20.6	2.4	0.2472	30.7002
2.6	239	2018	33.7	68.9	20.2	1.8	0.2424	31.5385
2.6	240	2018	32.6	73.7	16.4	1.5	0.1968	30.9062
2.6	241	2018	31.7	68.8	13.6	2.7	0.1632	29.1446
2.6	242	2018	27.3	86	6.1	3.8	0.0732	26.3894
2.6	243	2018	27.2	90.3	4.9	3.4	0.0588	26.715
2.6	244	2018	31.1	81	10.3	2.2	0.1236	29.9259
2.6	245	2018	32.4	70.1	17	2.4	0.204	30.2311
2.6	246	2018	27.7	80.5	8.3	2.5	0.0996	26.388
2.6	247	2018	27.9	86.3	7.3	2.2	0.0876	27.2074
2.6	248	2018	26.3	90.1	5.8	1.9	0.0696	25.9551
2.6	249	2018	32.4	63.6	20.8	2	0.2496	29.6491
2.6	250	2018	31.5	64.8	19.8	2.1	0.2376	28.9052
2.6	251	2018	30.7	67.7	15.8	2.5	0.1896	28.2391
2.6	252	2018	28.3	70.2	11.6	3.6	0.1392	25.9294
2.6	253	2018	27.3	89.3	4.4	2.3	0.0528	26.718
2.6	254	2018	28.2	87.3	5.9	3.9	0.0708	27.4102
2.6	255	2018	27.9	69.9	4.4	4.7	0.0528	24.8721
2.6	256	2018	30.5	47.2	21.6	2.9	0.2592	25.8252
2.6	257	2018	31.9	46	18.8	2.9	0.2256	26.7087
2.6	258	2018	25.6	80.2	6.8	2.5	0.0816	24.195
2.6	259	2018	29.5	58.9	16.1	2.5	0.1932	26.0539
2.6	260	2018	26.1	73.2	8.5	2.3	0.102	24.0341
2.6	261	2018	23	77.1	6.5	2.5	0.078	21.3261
2.6	262	2018	23.1	100	1.6	4.4	0.0192	23.2926
2.6	263	2018	30.4	76.1	13.5	2.5	0.162	28.8531
2.6	264	2018	26.8	68.9	10.5	3.7	0.126	24.2787
2.6	265	2018	31.5	52.9	19.2	2.4	0.2304	27.3089
2.6	266	2018	27.9	73.1	8.9	2.2	0.1068	25.7676
2.6	267	2018	22.5	100	1.7	2.5	0.0204	22.794
2.6	268	2018	29.2	78.8	13.9	1.9	0.1668	28.0993
2.6	269	2018	30.4	68.5	14.9	2.4	0.1788	28.0018
2.6	270	2018	20.2	81.6	3.5	4.5	0.042	18.7025
2.6	271	2018	18	67.8	7.8	3.8	0.0936	15.7211
2.6	272	2018	20.3	61.9	12.3	3.3	0.1476	17.6773
2.6	273	2018	18	85.8	2.6	4.4	0.0312	16.8662
2.6	274	2018	20.4	100	1.2	2.8	0.0144	20.5754
2.6	275	2018	18.6	84.5	1.7	3.5	0.0204	17.31
2.6	276	2018	21	68.4	12.7	2.3	0.1524	19.0472
2.6	277	2018	23.2	61.5	18.9	2.2	0.2268	20.8221
2.6	278	2018	25.1	62.4	18	1.9	0.216	22.6161
2.6	279	2018	24.3	61.9	12.8	3.1	0.1536	21.3892
2.6	280	2018	24.2	72.8	14.3	2	0.1716	22.6489
2.6	281	2018	23.5	52.6	15	2.3	0.18	19.8774
2.6	282	2018	24	57	13.9	2.2	0.1668	20.7206
2.6	283	2018	23.1	69.2	9.8	2.4	0.1176	20.866
2.6	284	2018	18.9	77.9	4.3	3.3	0.0516	17.2324
2.6	285	2018	21.4	66.7	9.5	2.5	0.114	18.9939
2.6	286	2018	21.2	61.6	8.6	2.8	0.1032	18.2127
2.6	287	2018	19.4	74.7	2.4	4.1	0.0288	17.2015
2.6	288	2018	20.1	58.8	15.7	2.7	0.1884	17.4789
2.6	289	2018	20.8	55.2	15.7	2.7	0.1884	17.7603
2.6	290	2018	20.5	54.1	13.6	2.6	0.1632	17.2386
2.6	291	2018	20.3	59.8	14.3	2.2	0.1716	17.6851
2.6	292	2018	19.7	63.2	6.2	2.3	0.0744	16.8248
2.6	293	2018	22.2	79.4	4.5	2.7	0.054	20.6133
2.6	294	2018	20.5	78.9	4.9	1.9	0.0588	19.0009
2.6	295	2018	17.8	85.5	1.3	5.5	0.0156	16.4638
2.6	296	2018	14.2	90.3	0.9	6.5	0.0108	13.2044
2.6	297	2018	18.9	76	9.1	3	0.1092	17.4702
2.6	298	2018	21.3	64.6	13.4	3.3	0.1608	18.9439
2.6	299	2018	17.1	53.3	13.8	2.7	0.1656	14.1416
2.6	300	2018	16.4	66.5	10.7	2.9	0.1284	14.3989
2.6	301	2018	17.1	57.8	11.9	2.4	0.1428	14.4101
2.6	302	2018	18.6	73	2	5.4	0.024	16.1733
2.6	303	2018	21.1	55.2	10.3	3	0.1236	17.6105
2.6	304	2018	19.8	57.7	12.7	2.6	0.1524	16.8895
2.6	305	2018	22.3	68.3	13	2.5	0.156	20.263
2.6	306	2018	18.3	79.3	6.2	1.5	0.0744	17.0456
2.6	307	2018	20.9	87.3	3.2	2.1	0.0384	20.056
2.6	308	2018	22.8	83.8	7.4	2.1	0.0888	21.9277
2.6	309	2018	23.7	50.7	10.5	3.6	0.126	19.442
2.6	310	2018	19.2	71	1.6	3.6	0.0192	16.6226
2.6	311	2018	18	60.5	13.6	2.1	0.1632	15.6105
2.6	312	2018	19.8	67.4	13.2	2	0.1584	17.8847
2.6	313	2018	22	57	12.8	2.1	0.1536	18.8421
2.6	314	2018	22.6	78	11.6	1.7	0.1392	21.4866
2.6	315	2018	22.1	67.4	8.2	2.8	0.0984	19.5951
2.6	316	2018	16.6	39.5	2.8	3	0.0336	11.6082
2.6	317	2018	15.3	44	12.1	1.8	0.1452	11.7001
2.6	318	2018	14.5	67.2	5	2.1	0.06	12.2726
2.6	319	2018	15.5	63.5	11.6	1.7	0.1392	13.4524
2.6	320	2018	17.5	60.4	5.8	3.2	0.0696	14.4691
2.6	321	2018	18.6	70.3	0.8	3.8	0.0096	15.9097
2.6	322	2018	16.2	72	11.8	1.9	0.1416	14.8205
2.6	323	2018	17.7	68.2	11.7	1.8	0.1404	15.8979
2.6	324	2018	19.1	76.6	10.4	1.8	0.1248	17.8884
2.6	325	2018	20	69.9	6.9	2	0.0828	17.8176
2.6	326	2018	18.1	72.5	2	2.4	0.024	15.8257
2.6	327	2018	15.5	51.3	7.8	2.8	0.0936	12.082
2.6	328	2018	16.1	67.4	6.8	2	0.0816	13.9358
2.6	329	2018	17.4	90.4	1.4	2.1	0.0168	16.7056
2.6	330	2018	15.9	83.9	0.8	3.3	0.0096	14.5396
2.6	331	2018	12.8	57	7.9	2.6	0.0948	10.1388
2.6	332	2018	13.4	61	10.2	1.9	0.1224	11.2088
2.6	333	2018	15.9	76.6	2.6	4.8	0.0312	14.0024
2.6	334	2018	14.8	67.3	8.2	3.8	0.0984	12.7277
2.6	335	2018	9.1	66.3	7	3.8	0.084	7.25633
2.6	336	2018	8.3	61.5	10	3.7	0.12	6.46413
2.6	337	2018	9.2	63.5	10.3	3.1	0.1236	7.47354
2.6	338	2018	9.3	89	1.6	2.9	0.0192	8.49571
2.6	339	2018	11.2	81.2	1.8	2.2	0.0216	9.89705
2.6	340	2018	13.5	62.5	5.6	2.3	0.0672	11.0196
2.6	341	2018	13	55.9	7.3	3.8	0.0876	10.1187
2.6	342	2018	7.9	52.9	7.6	3.9	0.0912	5.37513
2.6	343	2018	6.1	55.9	9.4	3.3	0.1128	4.11853
2.6	344	2018	9.3	54.8	10.7	2.9	0.1284	7.04644
2.6	345	2018	12.1	54.9	9.1	3.7	0.1092	9.3885
2.6	346	2018	9.3	41.8	11.5	2.5	0.138	6.29158
2.6	347	2018	10.5	55.6	11.3	2.5	0.1356	8.24398
2.6	348	2018	12.4	67.8	7.1	3	0.0852	10.4851
2.6	349	2018	9.3	48.6	10.3	3	0.1236	6.60941
2.6	350	2018	9.9	52.7	10	2.3	0.12	7.42403
2.6	351	2018	11.8	39.3	10.6	2.9	0.1272	8.16247
2.6	352	2018	14.1	49.9	8.2	2.7	0.0984	10.7714
2.6	353	2018	12.4	66.4	10.6	1.5	0.1272	10.7472
2.6	354	2018	14.8	73.3	7.4	1.4	0.0888	13.2837
2.6	355	2018	17.9	66.9	9.4	1.7	0.1128	15.7955
2.6	356	2018	18.3	65.8	3	3.2	0.036	15.4488
2.6	357	2018	18.4	82.3	1.6	3	0.0192	16.9328
2.6	358	2018	13.1	40.5	5.5	3	0.066	8.93981
2.6	359	2018	9.2	53.3	9.1	1.9	0.1092	6.79225
2.6	360	2018	9.1	57.6	3.8	2.7	0.0456	6.4928
2.6	361	2018	9	41.8	11	3	0.132	5.96753
2.6	362	2018	8.7	59.3	9.4	2.7	0.1128	6.70178
2.6	363	2018	9.5	55.5	10.5	2.2	0.126	7.29558
2.6	364	2018	10.8	46.9	10.9	2.3	0.1308	7.89414
2.6	365	2018	11.6	72.1	3.8	2.3	0.0456	9.8071
2.6	1	2019	10.1	79.5	1.2	3.1	0.0144	8.60886
2.6	2	2019	12.4	38.2	10.5	2.6	0.126	8.60075
2.6	3	2019	9.7	50.5	8.5	2.3	0.102	6.98273
2.6	4	2019	8.6	40.3	10.3	3	0.1236	5.47672
2.6	5	2019	7	44.7	8.1	4.2	0.0972	4.12372
2.6	6	2019	4.9	45.6	10.7	3.4	0.1284	2.60406
2.6	7	2019	5.8	72.2	8.5	3.2	0.102	4.66875
2.6	8	2019	7.2	40.3	10.6	3.2	0.1272	4.29485
2.6	9	2019	9.8	48.6	7	2.1	0.084	6.8351
2.6	10	2019	10.8	55.4	10.1	1.9	0.1212	8.44086
2.6	11	2019	12.7	55.6	11.3	1.9	0.1356	10.2525
2.6	12	2019	12.9	50.5	9.5	1.7	0.114	9.92054
2.6	13	2019	13.1	35	9.8	2	0.1176	8.93089
2.6	14	2019	13.3	85.6	1.4	4.6	0.0168	12.1009
2.6	15	2019	10.4	71.3	2.9	3.8	0.0348	8.45412
2.6	16	2019	9.3	62.2	9.3	2.5	0.1116	7.43741
2.6	17	2019	7.6	69.8	10.1	2.2	0.1212	6.41216
2.6	18	2019	8.1	50.2	11.7	2.4	0.1404	5.79691
2.6	19	2019	7.2	72.2	6.4	2.9	0.0768	5.83859
2.6	20	2019	5.8	48.1	12.2	2.9	0.1464	3.66443
2.6	21	2019	3.7	72.1	7.9	4.3	0.0948	2.56638
2.6	22	2019	3.1	77.9	9.2	3.3	0.1104	2.42995
2.6	23	2019	5.1	53.6	12.2	2.4	0.1464	3.36782
2.6	24	2019	5.1	56.2	12.9	2.4	0.1548	3.55625
2.6	25	2019	6.7	43.7	13	3	0.156	4.25589
2.6	26	2019	8.1	44.3	13.1	2	0.1572	5.5648
2.6	27	2019	8.4	77.3	5.5	2.8	0.066	7.21988
2.6	28	2019	9.6	52.3	10.5	2.3	0.126	7.17018
2.6	29	2019	11.4	41.1	14.2	2.3	0.1704	8.25468
2.6	30	2019	12.6	45.7	12.3	2.4	0.1476	9.47558
2.6	31	2019	11	42.1	10.5	3.5	0.126	7.63524
2.6	32	2019	9.6	52.1	12.3	2.5	0.1476	7.28329
2.6	33	2019	11.6	70.7	2.8	5	0.0336	9.46578
2.6	34	2019	10.8	34.5	13.2	3.3	0.1584	7.15604
2.6	35	2019	10.4	41.9	11.7	2.6	0.1404	7.25064
2.6	36	2019	13.1	55.6	6.2	2.5	0.0744	10.1694
2.6	37	2019	17.4	75.3	3	6.4	0.036	15.2694
2.6	38	2019	14.8	35.8	13.7	2.9	0.1644	10.6636
2.6	39	2019	13.2	40.3	14.4	2.6	0.1728	9.73032
2.6	40	2019	10.8	50.9	13.7	2.4	0.1644	8.37496
2.6	41	2019	11.4	49.8	15.2	2.1	0.1824	8.95324
2.6	42	2019	13.2	43.9	14.2	2.2	0.1704	10.0121
2.6	43	2019	14.5	78.8	3.2	5.8	0.0384	12.8311
2.6	44	2019	7.9	75.4	2.9	6.7	0.0348	6.17817
2.6	45	2019	8.7	57.7	13.5	2.5	0.162	6.92597
2.6	46	2019	8.6	59.2	10.1	2.3	0.1212	6.68263
2.6	47	2019	11.7	45	13.3	2.9	0.1596	8.68992
2.6	48	2019	12.1	63.7	6.6	2	0.0792	9.92297
2.6	49	2019	12	80.8	3.2	3.3	0.0384	10.7062
2.6	50	2019	18.1	61.7	14.7	2	0.1764	15.8958
2.6	51	2019	14.6	82.1	5.6	2.2	0.0672	13.6032
2.6	52	2019	17.5	36.1	15.6	3.5	0.1872	13.0597
2.6	53	2019	11.1	27.8	17.3	4	0.2076	7.19178
2.6	54	2019	8.7	65.2	4.8	3.7	0.0576	6.63742
2.6	55	2019	10.3	35.8	16.1	2.9	0.1932	7.05816
2.6	56	2019	13.9	36.4	16	2.8	0.192	10.126
2.6	57	2019	14	87.6	1.7	2.6	0.0204	13.0881
2.6	58	2019	16.2	43.4	15.3	2.7	0.1836	12.61
2.6	59	2019	14	61.6	13	1.9	0.156	12.017
2.6	60	2019	12.7	74	2.2	3.1	0.0264	10.803
2.6	61	2019	13.5	64	12.7	1.8	0.1524	11.7273
2.6	62	2019	15.9	74.7	9.9	2	0.1188	14.6109
2.6	63	2019	10.7	87.8	0.9	2	0.0108	9.7948
2.6	64	2019	9.1	81.2	2.2	2.8	0.0264	7.85683
2.6	65	2019	11	48.4	19.1	2.9	0.2292	8.72677
2.6	66	2019	12.3	51.2	17.6	2.8	0.2112	9.97599
2.6	67	2019	11.3	76.9	4.8	2.7	0.0576	9.92425
2.6	68	2019	8.5	74.1	4.2	4.1	0.0504	6.9319
2.6	69	2019	10.8	52.4	19.7	3	0.2364	8.86111
2.6	70	2019	14.3	47.5	19.7	2.8	0.2364	11.5927
2.6	71	2019	17.5	67.3	11.6	5.3	0.1392	15.4237
2.6	72	2019	21.5	52.3	16.8	2.3	0.2016	18.1971
2.6	73	2019	15.8	93.2	1.1	3	0.0132	15.2627
2.6	74	2019	16.7	54.1	16.1	4.5	0.1932	13.9165
2.6	75	2019	11.5	45.6	16.2	2.8	0.1944	8.77395
2.6	76	2019	9.1	79.8	4.4	2.6	0.0528	7.97032
2.6	77	2019	11	52.3	17.7	2.7	0.2124	8.91515
2.6	78	2019	14.2	47.5	22	2.2	0.264	11.687
2.6	79	2019	18.1	41.2	21.9	2.6	0.2628	14.4967
2.6	80	2019	22.1	49.4	20.3	2	0.2436	18.6861
2.6	81	2019	21.1	51.3	13.5	2.9	0.162	17.4726
2.6	82	2019	19.5	55.8	5	2.9	0.06	15.8075
2.6	83	2019	16.1	66	6.5	3.5	0.078	13.707
2.6	84	2019	13.1	42.8	20.1	4.9	0.2412	10.0947
2.6	85	2019	13	44.9	15.7	3.1	0.1884	9.97101
2.6	86	2019	9.2	77.1	6.5	2.5	0.078	8.07631
2.6	87	2019	16.1	46.4	21.8	2.5	0.2616	13.2245
2.6	88	2019	19.5	50.7	14.2	3.9	0.1704	15.9944
2.6	89	2019	15.3	89.1	1.5	3.3	0.018	14.4414
2.6	90	2019	10.9	78.6	5.2	2.7	0.0624	9.69206
2.6	91	2019	10.4	40.2	19.7	3.5	0.2364	7.65054
2.6	92	2019	13.7	46.6	23.3	2.8	0.2796	11.2264
2.6	93	2019	16.4	44.8	23.4	2.9	0.2808	13.4251
2.6	94	2019	17.5	53.6	21.1	2.9	0.2532	15.0132
2.6	95	2019	19.3	46.9	21	2.7	0.252	15.9948
2.6	96	2019	17.5	79.5	2.4	6.6	0.0288	15.6724
2.6	97	2019	20.7	43.6	18.1	5.1	0.2172	16.5646
2.6	98	2019	18.3	33	22.3	3.5	0.2676	13.8964
2.6	99	2019	14.2	50.7	12	3.1	0.144	11.1967
2.6	100	2019	16.3	69.4	12.1	3.2	0.1452	14.6424
2.6	101	2019	13.7	59.2	9.7	3.6	0.1164	11.207
2.6	102	2019	18.2	40.2	22.6	2.9	0.2712	14.5181
2.6	103	2019	20.3	41.2	23.9	2.9	0.2868	16.484
2.6	104	2019	20	69	13.9	4.1	0.1668	18.1557
2.6	105	2019	19.2	91.4	2.8	2.9	0.0336	18.6756
2.6	106	2019	16.6	71.4	11.8	2.7	0.1416	15.1013
2.6	107	2019	15.9	40.1	16.6	3.2	0.1992	12.1378
2.6	108	2019	19.7	44.8	25.7	2.7	0.3084	16.4299
2.6	109	2019	19.2	53.9	16.7	4.1	0.2004	16.195
2.6	110	2019	16.4	76	4.5	3.5	0.054	14.6698
2.6	111	2019	21	62.1	21.5	3.8	0.258	18.9465
2.6	112	2019	22.7	51.2	24.4	3.2	0.2928	19.5862
2.6	113	2019	21.4	40.4	24.4	3.4	0.2928	17.3462
2.6	114	2019	21.1	51.5	25.2	2.1	0.3024	18.3108
2.6	115	2019	23.4	40.4	27.2	3.7	0.3264	19.1961
2.6	116	2019	25.3	56.1	22.6	3.5	0.2712	22.305
2.6	117	2019	24	59.2	20.2	3	0.2424	21.3463
2.6	118	2019	22.4	74.3	11.7	5.7	0.1404	20.6925
2.6	119	2019	24.4	90.1	9.6	2.9	0.1152	24.3105
2.6	120	2019	22.3	76.8	7.7	5.8	0.0924	20.5331
2.6	121	2019	25.5	52.5	19.6	2.9	0.2352	21.9252
2.6	122	2019	16.7	77.1	6	3.9	0.072	15.1556
2.6	123	2019	22.8	53.4	27.2	2.4	0.3264	20.1104
2.6	124	2019	21.8	56.3	22.3	3.6	0.2676	19.1551
2.6	125	2019	21.8	63.8	18.3	3.1	0.2196	19.6824
2.6	126	2019	20.7	78.9	8.8	3.4	0.1056	19.4297
2.6	127	2019	24.3	70.3	14.2	5.1	0.1704	22.2882
2.6	128	2019	26	72.4	16.2	4.8	0.1944	24.2847
2.6	129	2019	25.3	80.5	11.2	3.2	0.1344	24.2479
2.6	130	2019	22.7	72	9.6	2.6	0.1152	20.7543
2.6	131	2019	16.7	76.7	6.3	3.3	0.0756	15.1805
2.6	132	2019	14.9	79.4	9.4	4.5	0.1128	13.8556
2.6	133	2019	21.8	59.9	23.9	2.2	0.2868	19.6967
2.6	134	2019	18.5	74.1	7.3	2.8	0.0876	16.78
2.6	135	2019	21.1	92.6	4	2.8	0.048	20.8081
2.6	136	2019	25.9	62.8	17.3	2.7	0.2076	23.3015
2.6	137	2019	26.2	46.5	26.7	3.6	0.3204	22.2569
2.6	138	2019	26.4	66.1	16.2	2.9	0.1944	24.0507
2.6	139	2019	21.7	77.1	7.2	3.5	0.0864	20.0785
2.6	140	2019	25.3	83.2	12.6	2.9	0.1512	24.6716
2.6	141	2019	27.1	73.6	14.1	3.5	0.1692	25.3897
2.6	142	2019	28.6	72.3	14.4	3.7	0.1728	26.6678
2.6	143	2019	29.6	57.3	24.5	4.7	0.294	26.3648
2.6	144	2019	27.4	53.8	27.8	1.9	0.3336	24.3174
2.6	145	2019	23.4	66.2	12.9	3	0.1548	21.0328
2.6	146	2019	23.5	71.3	11.4	4.8	0.1368	21.4502
2.6	147	2019	28	71.8	16.8	4.7	0.2016	26.1536
2.6	148	2019	23.6	70.4	9.4	3.8	0.1128	21.3504
2.6	149	2019	23.8	40.7	25.7	3.3	0.3084	19.5072
2.6	150	2019	21.8	62.6	13.5	1.7	0.162	19.3025
2.6	151	2019	22.5	64.5	16.8	3	0.2016	20.3026
2.6	152	2019	20.5	80.9	7.2	3	0.0864	19.3245
2.6	153	2019	27.3	52.8	25.5	3.3	0.306	23.9012
2.6	154	2019	25.2	49.2	25.4	2.5	0.3048	21.6743
2.6	155	2019	28.3	46.3	29.5	2.2	0.354	24.2944
2.6	156	2019	30.1	41	29.7	2.7	0.3564	25.1786
2.6	157	2019	31	50.2	27.8	3.3	0.3336	26.9884
2.6	158	2019	31.1	54.9	27.2	2.8	0.3264	27.6745
2.6	159	2019	26.4	77.2	9.2	3	0.1104	24.7925
2.6	160	2019	27.5	70.1	17.2	1.8	0.2064	25.6747
2.6	161	2019	31.6	63.9	23.4	1.9	0.2808	29.1195
2.6	162	2019	31.1	66.2	23.1	2.6	0.2772	28.8952
2.6	163	2019	24.5	78.1	8.9	4.5	0.1068	22.956
2.6	164	2019	27.1	71.1	18.6	4.3	0.2232	25.3675
2.6	165	2019	25.2	69	15.5	2.6	0.186	23.2267
2.6	166	2019	27.8	66.6	16.2	2.6	0.1944	25.4264
2.6	167	2019	27.2	75.5	8.6	3.3	0.1032	25.2972
2.6	168	2019	18.6	73.2	8.5	7.1	0.102	16.6439
2.6	169	2019	25.6	63	28.3	2.7	0.3396	23.725
2.6	170	2019	28	62	28.7	2	0.3444	25.873
2.6	171	2019	28.8	64.1	22	2.2	0.264	26.4599
2.6	172	2019	23.1	78.2	4.8	2.6	0.0576	21.3889
2.6	173	2019	30	64.1	21.8	2.8	0.2616	27.5196
2.6	174	2019	28.8	75.9	18.3	2.4	0.2196	27.6416
2.6	175	2019	28.8	79.2	14.4	2.1	0.1728	27.7869
2.6	176	2019	31.3	71	21.8	3.5	0.2616	29.5671
2.6	177	2019	27.4	77.3	5.1	3.4	0.0612	25.4054
2.6	178	2019	25.3	89	2.4	2.5	0.0288	24.5077
2.6	179	2019	26	93.4	5	1.9	0.06	25.9621
2.6	180	2019	25.9	83.2	8.8	2.2	0.1056	25.0043
2.6	181	2019	24.5	99.4	5.6	1.3	0.0672	25.1892
2.6	182	2019	28.1	86.6	14.4	2.3	0.1728	27.983
2.6	183	2019	30.6	79.7	11.5	2.1	0.138	29.3737
2.6	184	2019	22.8	81.5	6	3.9	0.072	21.4699
2.6	185	2019	22.5	76	11	4	0.132	21.0066
2.6	186	2019	21.3	97.9	1.7	5.5	0.0204	21.1809
2.6	187	2019	25.8	84.9	6.9	2.1	0.0828	24.9498
2.6	188	2019	34.5	71.9	26.6	2.3	0.3192	33.0619
2.6	189	2019	33.4	73.3	18.9	3.1	0.2268	31.6915
2.6	190	2019	25	90.7	4.3	3.4	0.0516	24.5108
2.6	191	2019	25.8	89.9	4.5	3.8	0.054	25.2147
2.6	192	2019	28.2	82.2	4.9	4	0.0588	26.7094
2.6	193	2019	28.8	77.2	12.9	5.1	0.1548	27.262
2.6	194	2019	30.2	74.3	18.2	3.6	0.2184	28.7046
2.6	195	2019	31.1	71.1	21.6	2.7	0.2592	29.4246
2.6	196	2019	29.6	70.4	21.4	2.4	0.2568	27.9285
2.6	197	2019	30.8	69.4	24.5	2	0.294	29.1428
2.6	198	2019	32.1	68.5	22.4	2.4	0.2688	30.0935
2.6	199	2019	31.8	71.1	20.3	2.7	0.2436	30.0013
2.6	200	2019	29.5	77.9	11.7	2.6	0.1404	28.0734
2.6	201	2019	29.4	77.9	8.9	2.4	0.1068	27.7705
2.6	202	2019	28.4	82.4	11.2	2.3	0.1344	27.5351
2.6	203	2019	33.8	69.4	21.1	2	0.2532	31.7466
2.6	204	2019	31.9	77.7	16.7	1.6	0.2004	30.7784
2.6	205	2019	33.7	73.3	19.7	1.4	0.2364	32.1263
2.6	206	2019	32.3	79.8	16.7	1.4	0.2004	31.4512
2.6	207	2019	32.3	75.8	16.8	1.4	0.2016	30.9313
2.6	208	2019	29.8	83.8	10.7	2.4	0.1284	29.0309
2.6	209	2019	27.5	83.5	6.3	3.3	0.0756	26.3376
2.6	210	2019	30.2	77.3	9.7	3.7	0.1164	28.4541
2.6	211	2019	28.2	80.5	9	4.8	0.108	26.7975
2.6	212	2019	31.6	76.7	21.1	2.8	0.2532	30.5847
2.6	213	2019	34.1	75.4	18.8	2.6	0.2256	32.6654
2.6	214	2019	31.8	84.8	15.1	2.6	0.1812	31.4369
2.6	215	2019	33	78.7	16.1	2.1	0.1932	31.8997
2.6	216	2019	31.5	87	13.9	1.6	0.1668	31.3971
2.6	217	2019	30	83.4	10.5	3.1	0.126	29.1213
2.6	218	2019	29.1	73.8	9.6	4.7	0.1152	26.9039
2.6	219	2019	30.5	73.5	12.4	6.4	0.1488	28.315
2.6	220	2019	23.6	98.8	1	2.8	0.012	23.7162
2.6	221	2019	29.1	84	11.2	2.7	0.1344	28.391
2.6	222	2019	30.9	87.9	14.4	2.7	0.1728	30.8921
2.6	223	2019	29	86.1	13.6	2.7	0.1632	28.7297
2.6	224	2019	30.2	80.4	11	3.7	0.132	28.9446
2.6	225	2019	28.3	73.7	8	3.9	0.096	26.0495
2.6	226	2019	27.9	71.2	12.2	4.3	0.1464	25.6777
2.6	227	2019	27.2	72.5	9.4	4.6	0.1128	24.9361
2.6	228	2019	27.1	75.4	7.6	6.5	0.0912	24.9262
2.6	229	2019	20.4	83.1	4.2	8	0.0504	18.9029
2.6	230	2019	22.3	69	14.5	7.6	0.174	20.1531
2.6	231	2019	26.4	74.6	14.6	3.6	0.1752	24.8699
2.6	232	2019	30.7	78.2	17.8	1.8	0.2136	29.7519
2.6	233	2019	31.6	74.9	19.6	2.3	0.2352	30.2828
2.6	234	2019	34.1	71.1	21.9	1.8	0.2628	32.3228
2.6	235	2019	29.2	85.1	10.5	2	0.126	28.61
2.6	236	2019	28.5	79.6	11.3	2.7	0.1356	27.2798
2.6	237	2019	28	69.7	14.3	2.8	0.1716	25.8345
2.6	238	2019	31.8	65.6	22.6	3.8	0.2712	29.3675
2.6	239	2019	32.7	77	16	3	0.192	31.3258
2.6	240	2019	30.1	84.1	10.8	1.5	0.1296	29.4216
2.6	241	2019	23.9	95.6	3.8	2.6	0.0456	23.9389
2.6	242	2019	28.2	94.5	2.8	6.3	0.0336	27.8693
2.6	243	2019	28.1	76.8	9.2	5.5	0.1104	26.2344
2.6	244	2019	32.7	63.8	21.2	2.1	0.2544	29.9717
2.6	245	2019	31.3	70.3	18.4	2.8	0.2208	29.2958
2.6	246	2019	31.2	75.3	15.7	3.6	0.1884	29.6121
2.6	247	2019	28.6	93.4	5.3	1.4	0.0636	28.6362
2.6	248	2019	25	100	4.3	1.6	0.0516	25.6405
2.6	249	2019	24.1	100	2	2.6	0.024	24.4582
2.6	250	2019	27.3	98.2	4.8	2.5	0.0576	27.783
2.6	251	2019	32	76.1	15.1	3.1	0.1812	30.4665
2.6	252	2019	33.3	73.2	17.7	3.6	0.2124	31.4736
2.6	253	2019	29	86.3	8.7	2.4	0.1044	28.395
2.6	254	2019	32	76.8	16.8	1.7	0.2016	30.7581
2.6	255	2019	31.9	69.9	15.2	2.9	0.1824	29.58
2.6	256	2019	32.2	64.8	17.8	5.5	0.2136	29.2242
2.6	257	2019	27.6	80.1	6.3	3.1	0.0756	26.0458
2.6	258	2019	29.3	58.9	19.9	2.1	0.2388	26.153
2.6	259	2019	29.3	63.8	15.2	1.7	0.1824	26.4569
2.6	260	2019	24.1	80.2	5.3	2.3	0.0636	22.6274
2.6	261	2019	25.4	73.1	9.1	2.5	0.1092	23.3953
2.6	262	2019	29.1	51.2	20.2	2.5	0.2424	25.026
2.6	263	2019	28.1	47	19.4	2.4	0.2328	23.5932
2.6	264	2019	24.4	60.7	11.4	2.5	0.1368	21.2789
2.6	265	2019	24.2	55.5	12.3	3.7	0.1476	20.5342
2.6	266	2019	20.2	71.1	4.2	5.1	0.0504	17.7166
2.6	267	2019	18	97	1.1	5.7	0.0132	17.6659
2.6	268	2019	20.5	77.2	10.2	2.9	0.1224	19.2104
2.6	269	2019	20.7	94	3.5	2.9	0.042	20.4939
2.6	270	2019	26	68.7	15.9	3.1	0.1908	23.9416
2.6	271	2019	26.8	63.7	18.8	2.7	0.2256	24.3338
2.6	272	2019	24.1	70.2	14.8	2.1	0.1776	22.3044
2.6	273	2019	25.6	62.3	17.4	2.3	0.2088	22.9997
2.6	274	2019	27.6	63.6	15.8	2	0.1896	24.8926
2.6	275	2019	23.2	85.8	1.4	2.7	0.0168	21.9816
2.6	276	2019	24.2	95.3	1.6	2.8	0.0192	24.0059
2.6	277	2019	23.9	100	1.1	4.1	0.0132	24.0866
2.6	278	2019	20.6	70.2	9	3	0.108	18.5232
2.6	279	2019	24.7	59.5	19.3	2.1	0.2316	22.0072
2.6	280	2019	26.8	60.4	18.7	1.9	0.2244	23.9912
2.6	281	2019	28.2	52.4	18	2.5	0.216	24.2277
2.6	282	2019	27	62.4	14.2	2.6	0.1704	24.0516
2.6	283	2019	28.1	70.1	15.7	2.1	0.1884	26.1166
2.6	284	2019	27.4	68.3	13.2	2.3	0.1584	25.0549
2.6	285	2019	28.4	76.6	13.3	1.9	0.1596	27.0184
2.6	286	2019	29.8	70.2	14.3	2.1	0.1716	27.6261
2.6	287	2019	29.7	63.5	12.7	2.3	0.1524	26.5711
2.6	288	2019	22.7	69.3	4.3	3	0.0516	20.0152
2.6	289	2019	20.8	64.4	3.8	3.4	0.0456	17.6874
2.6	290	2019	17.4	80.7	1.3	5.4	0.0156	15.6523
2.6	291	2019	18.1	79.2	1.3	6.1	0.0156	16.1563
2.6	292	2019	23.5	67.9	11.6	2.8	0.1392	21.2194
2.6	293	2019	23.5	64.6	10.9	2.1	0.1308	20.8559
2.6	294	2019	24.7	61.4	10.8	2.7	0.1296	21.5717
2.6	295	2019	19.7	57.7	3.7	2.8	0.0444	16.0618
2.6	296	2019	21	34.4	15.1	2.6	0.1812	15.8492
2.6	297	2019	18.6	55.3	8.7	2.2	0.1044	15.2986
2.6	298	2019	14.6	82.5	1.3	2.8	0.0156	13.2272
2.6	299	2019	21.8	81.4	3.1	3.3	0.0372	20.2733
2.6	300	2019	24.7	68.8	10.8	2.8	0.1296	22.3765
2.6	301	2019	23	50.5	11.7	4.2	0.1404	18.8609
2.6	302	2019	16.5	34.6	12.3	3.1	0.1476	11.8725
2.6	303	2019	16.3	60.5	14.1	2.2	0.1692	14.0916
2.6	304	2019	20.2	70.8	10.8	2.4	0.1296	18.3806
2.6	305	2019	20	71	2.9	3.5	0.0348	17.4972
2.6	306	2019	20	67.8	14.7	2	0.1764	18.219
2.6	307	2019	22.8	69.3	13.7	2.1	0.1644	20.9088
2.6	308	2019	22.2	77.6	4.8	1.7	0.0576	20.5121
2.6	309	2019	22	91.6	0.8	2.5	0.0096	21.3459
2.6	310	2019	22	60.5	7.9	2.4	0.0948	18.7993
2.6	311	2019	20.3	64.2	11.8	1.9	0.1416	17.9419
2.6	312	2019	19	70.6	4.2	2.1	0.0504	16.7106
2.6	313	2019	19.2	76.1	3.4	1.8	0.0408	17.3609
2.6	314	2019	22.1	84.9	0.9	3.1	0.0108	20.738
2.6	315	2019	22.6	68.2	0.8	3	0.0096	19.4995
2.6	316	2019	17.7	53.2	8.4	2.1	0.1008	14.2863
2.6	317	2019	17.6	42.6	12.9	2.4	0.1548	13.5875
2.6	318	2019	18.7	40.3	12.1	2.7	0.1452	14.244
2.6	319	2019	14.9	66.7	5.5	3.5	0.066	12.5669
2.6	320	2019	12.9	52.8	11.7	2.4	0.1404	10.2237
2.6	321	2019	15.5	42.7	11.8	2.8	0.1416	11.6854
2.6	322	2019	13.1	73.4	1.9	2.7	0.0228	11.1343
2.6	323	2019	14.2	60.9	4.1	2.1	0.0492	11.4195
2.6	324	2019	16.2	52.3	5.5	2.3	0.066	12.6245
2.6	325	2019	16.7	64.1	6.8	2.4	0.0816	14.1877
2.6	326	2019	18.9	58.1	9.9	2.1	0.1188	15.9276
2.6	327	2019	21.9	36	9.5	3.1	0.114	16.3131
2.6	328	2019	16.1	75	0.8	2.4	0.0096	14.0358
2.6	329	2019	9.1	83.8	0.7	2.3	0.0084	7.91747
2.6	330	2019	13.8	47.8	6.7	2.1	0.0804	10.2559
2.6	331	2019	13	71.9	1.6	1.9	0.0192	10.9453
2.6	332	2019	13.3	70.4	4.2	2.1	0.0504	11.3308
2.6	333	2019	14.3	48	9.5	2.5	0.114	10.9123
2.6	334	2019	16.2	48	8.8	2.9	0.1056	12.4967
2.6	335	2019	16.5	47.9	9.8	1.9	0.1176	12.8871
2.6	336	2019	17.4	36.2	3.3	4.3	0.0396	11.9667
2.6	337	2019	9.2	57.4	6.6	4.2	0.0792	6.72135
2.6	338	2019	9.3	64.4	10.2	2.7	0.1224	7.63876
2.6	339	2019	9.7	75.6	8	2.2	0.096	8.59782
2.6	340	2019	14.3	72.5	6.3	1.9	0.0756	12.6266
2.6	341	2019	18.1	35.3	4.9	4.4	0.0588	12.606
2.6	342	2019	11.7	46.9	11.5	2.7	0.138	8.70205
2.6	343	2019	10.3	61.3	7.1	2.7	0.0852	8.1044
2.6	344	2019	9.6	73.9	6.3	2.6	0.0756	8.22866
2.6	345	2019	9	69.9	9	2.6	0.108	7.62321
2.6	346	2019	10.3	52.1	11.1	1.9	0.1332	7.84732
2.6	347	2019	10.9	66.7	8.4	2.8	0.1008	9.12654
2.6	348	2019	11.1	52.1	10.7	2.3	0.1284	8.5033
2.6	349	2019	13.2	49.8	11	2.4	0.132	10.209
2.6	350	2019	16.1	72.7	9.9	2.1	0.1188	14.627
2.6	351	2019	17.9	43.9	9	2.9	0.108	13.6327
2.6	352	2019	15.3	30.2	10.2	2.7	0.1224	10.37
2.6	353	2019	13.3	58.3	7	1.9	0.084	10.6552
2.6	354	2019	18.8	52.9	7.7	4.9	0.0924	15.0213
2.6	355	2019	9.1	39.4	9.9	3.4	0.1188	5.79134
2.6	356	2019	10.9	58.8	7	2.7	0.084	8.47151
2.6	357	2019	13.7	52.9	8.4	2.1	0.1008	10.7017
2.6	358	2019	12.3	37.5	10.5	2.3	0.126	8.48194
2.6	359	2019	11.1	34.2	4.2	3	0.0504	6.68289
2.6	360	2019	10.1	45.7	8.1	2.1	0.0972	6.99386
2.6	361	2019	11.1	41.7	6	2.5	0.072	7.3876
2.6	362	2019	13.9	42.9	7.6	2.9	0.0912	9.98926
2.6	363	2019	10	48.9	2.5	4.5	0.03	6.50981
2.6	364	2019	6.9	48.9	7.7	4.2	0.0924	4.24645
2.6	365	2019	8.6	43.8	9.5	2.8	0.114	5.64421
2.6	1	2020	14.9	57.3	3.6	3.6	0.0432	11.6382
2.6	2	2020	10.5	30	10.3	4.5	0.1236	6.30999
2.6	3	2020	6.9	45.8	6.5	3.5	0.078	4.00956
2.6	4	2020	9.3	45.1	8.3	2.4	0.0996	6.25934
2.6	5	2020	11.1	55.6	8.2	2	0.0984	8.56723
2.6	6	2020	17.6	86.1	0.6	3.8	0.0072	16.3543
2.6	7	2020	14.8	41.1	8.3	2.3	0.0996	10.7094
2.6	8	2020	15.4	46.7	10	2.2	0.12	11.8244
2.6	9	2020	13.1	77.1	0.8	2.2	0.0096	11.3442
2.6	10	2020	16.5	85	1.2	4	0.0144	15.2178
2.6	11	2020	15.3	55.9	7.2	4.5	0.0864	12.1364
2.6	12	2020	9.3	40.1	10.8	4.3	0.1296	6.02512
2.6	13	2020	8.2	42.8	11.6	3.3	0.1392	5.37203
2.6	14	2020	8.2	46	11.3	3.5	0.1356	5.53397
2.6	15	2020	8.2	42.2	11.3	4	0.1356	5.27226
2.6	16	2020	10.2	47.8	11.2	1.9	0.1344	7.47739
2.6	17	2020	15.6	49.6	6.2	4.6	0.0744	11.7949
2.6	18	2020	12.6	40.1	10.1	3.6	0.1212	8.82266
2.6	19	2020	9.5	30.4	11.8	3.9	0.1416	5.66316
2.6	20	2020	8.7	31.9	11.7	3	0.1404	5.14223
2.6	21	2020	7.8	56.8	6.4	1.9	0.0768	5.53658
2.6	22	2020	8.9	57.6	11.7	2.2	0.1404	6.98269
2.6	23	2020	6.6	60.6	7	2.2	0.084	4.70333
2.6	24	2020	5.2	80.1	9.9	1.9	0.1188	4.70212
2.6	25	2020	4.1	73.2	9.2	2.9	0.1104	3.18325
2.6	26	2020	5.4	45.6	12	2.7	0.144	3.17766
2.6	27	2020	5.3	51.6	11.7	3.8	0.1404	3.32242
2.6	28	2020	4.8	59.5	10.7	2.3	0.1284	3.29484
2.6	29	2020	7.1	42.9	8.7	2	0.1044	4.27972
2.6	30	2020	7.7	66.6	4.3	2	0.0516	5.85038
2.6	31	2020	7.6	55	9.6	2	0.1152	5.50239
2.6	32	2020	8.2	63.9	4.9	2.9	0.0588	6.14924
2.6	33	2020	6.9	60	8.4	4.2	0.1008	4.94183
2.6	34	2020	7.4	41.9	13.4	2.7	0.1608	4.8003
2.6	35	2020	9.5	38.3	14.4	2.6	0.1728	6.44513
2.6	36	2020	10.1	56.4	4.8	2.4	0.0576	7.41866
2.6	37	2020	9.1	74.8	3.3	3.1	0.0396	7.52685
2.6	38	2020	7.6	71.7	8.1	2.3	0.0972	6.3607
2.6	39	2020	9.6	66.2	8.5	1.5	0.102	7.96753
2.6	40	2020	14.4	41.9	11.5	3.6	0.138	10.6076
2.6	41	2020	8.8	48.9	5.3	2.5	0.0636	5.81253
2.6	42	2020	6.9	86.2	1.7	10.5	0.0204	5.52107
2.6	43	2020	5.7	90.3	2.1	4.2	0.0252	4.95454
2.6	44	2020	7.5	68	13.7	2.4	0.1644	6.47302
2.6	45	2020	6.3	78.7	7.9	2.6	0.0948	5.49025
2.6	46	2020	5.1	77.1	10.2	2.7	0.1224	4.42607
2.6	47	2020	7.9	49	15.5	2.4	0.186	5.82763
2.6	48	2020	11.1	69.3	7.6	2.5	0.0912	9.44642
2.6	49	2020	6.6	82.4	4.1	3	0.0492	5.649
2.6	50	2020	7.9	53.1	17.2	2.7	0.2064	6.17734
2.6	51	2020	10.2	54.1	17.2	2.2	0.2064	8.32024
2.6	52	2020	13.6	68.1	15.6	2.4	0.1872	12.3126
2.6	53	2020	13	32.5	15.5	5.3	0.186	8.89652
2.6	54	2020	7.6	66.1	13.6	3.8	0.1632	6.36572
2.6	55	2020	8.7	36.2	17.1	3.1	0.2052	5.79822
2.6	56	2020	10.1	56.7	13.9	3.7	0.1668	8.0847
2.6	57	2020	11.1	42.7	17.3	2.6	0.2076	8.31206
2.6	58	2020	10.9	35.8	17.4	2.8	0.2088	7.65788
2.6	59	2020	13.3	48.8	16	2.7	0.192	10.5722
2.6	60	2020	13.9	41.8	13.9	2.4	0.1668	10.4192
2.6	61	2020	12.7	50.9	17.6	2.3	0.2112	10.336
2.6	62	2020	14.9	45.9	18.4	2.2	0.2208	11.9354
2.6	63	2020	16.7	40.1	16.8	3	0.2016	12.8449
2.6	64	2020	12.8	51	11.6	2.3	0.1392	9.99828
2.6	65	2020	14.6	46.6	19.1	2.4	0.2292	11.7661
2.6	66	2020	17.8	39	18.8	2.6	0.2256	13.8429
2.6	67	2020	14.1	58.4	11.6	3.1	0.1392	11.6831
2.6	68	2020	15.9	29.6	17.5	4	0.21	11.274
2.6	69	2020	11.6	27.8	19.5	3	0.234	7.80508
2.6	70	2020	14.2	39.6	20.2	2.5	0.2424	10.9321
2.6	71	2020	17.8	33.9	19.4	2.6	0.2328	13.4269
2.6	72	2020	19.6	71	10.3	3.4	0.1236	17.7385
2.6	73	2020	18	89.8	2.1	3.5	0.0252	17.2333
2.6	74	2020	22.2	72.5	14.2	2.3	0.1704	20.6986
2.6	75	2020	15.9	70.8	2.5	3.6	0.03	13.5761
2.6	76	2020	13.7	55.2	20.9	2.3	0.2508	11.7708
2.6	77	2020	16.4	60.2	17.3	2.3	0.2076	14.3781
2.6	78	2020	18.5	94	1	4.9	0.012	17.9375
2.6	79	2020	21.9	84.9	5.8	3.3	0.0696	20.9564
2.6	80	2020	20.6	64.2	16.3	3	0.1956	18.4842
2.6	81	2020	19.4	59.6	18.6	2.5	0.2232	17.1308
2.6	82	2020	19.6	48.5	22.2	3.4	0.2664	16.4435
2.6	83	2020	20	61.4	19.7	3.1	0.2364	17.8873
2.6	84	2020	19.7	51.1	18.8	2.8	0.2256	16.5929
2.6	85	2020	15.4	78.8	5.3	1.8	0.0636	14.1088
2.6	86	2020	13.2	90.5	1.9	2	0.0228	12.5679
2.6	87	2020	19.2	57.2	12.7	3.1	0.1524	16.2721
2.6	88	2020	17.8	56.2	19.4	2	0.2328	15.4543
2.6	89	2020	15.9	84.4	1	4.3	0.012	14.5424
2.6	90	2020	18.7	77.7	1.6	4.2	0.0192	16.7336
2.6	91	2020	12.4	60.8	9.7	2.6	0.1164	10.2018
2.6	92	2020	18.2	32.5	24.1	2.9	0.2892	13.9121
2.6	93	2020	21.8	30.4	24	3	0.288	16.6758
2.6	94	2020	19.4	59	16.9	4.6	0.2028	16.8384
2.6	95	2020	20.4	54.3	16.7	3	0.2004	17.3676
2.6	96	2020	14.3	88.6	3.8	4.1	0.0456	13.5632
2.6	97	2020	22.2	62.4	19.8	3.2	0.2376	20.0018
2.6	98	2020	21	71.7	8	3.6	0.096	18.9327
2.6	99	2020	19.8	43.5	20.2	3.9	0.2424	15.9869
2.6	100	2020	10.9	73.6	3.5	3.8	0.042	9.13728
2.6	101	2020	11	83.3	2.6	7.9	0.0312	9.59341
2.6	102	2020	16.8	62.5	17.7	2.9	0.2124	14.9343
2.6	103	2020	14.4	72.2	7.3	2	0.0876	12.7742
2.6	104	2020	20.5	70.7	13.7	1.9	0.1644	18.9005
2.6	105	2020	20.2	66	13.6	2.3	0.1632	18.1348
2.6	106	2020	18.6	75.3	7.5	5	0.09	16.8757
2.6	107	2020	21.9	57	19.9	3.6	0.2388	19.163
2.6	108	2020	22.5	52.9	23.2	3	0.2784	19.5238
2.6	109	2020	17.6	60.1	12.7	4.2	0.1524	15.0235
2.6	110	2020	16.6	72.6	4.6	5.7	0.0552	14.452
2.6	111	2020	18.5	88.1	3.3	5.1	0.0396	17.5904
2.6	112	2020	26.1	59.5	22.9	2.3	0.2748	23.4974
2.6	113	2020	23.4	77.9	15.5	2.9	0.186	22.4648
2.6	114	2020	22.3	72.6	11.8	3.5	0.1416	20.5564
2.6	115	2020	14.3	70	10.2	4.2	0.1224	12.6115
2.6	116	2020	22.7	59.5	26.6	2.9	0.3192	20.5915
2.6	117	2020	24.8	52.1	26.5	2.5	0.318	21.7044
2.6	118	2020	24.3	54.9	23.7	3.4	0.2844	21.349
2.6	119	2020	20.5	72.4	8.8	4.2	0.1056	18.5586
2.6	120	2020	19.8	84.5	5.1	3.9	0.0612	18.7609
2.6	121	2020	23.6	51.9	27.6	2.9	0.3312	20.6573
2.6	122	2020	22.4	55.2	24	2.9	0.288	19.7254
2.6	123	2020	20.4	63.6	13	2.6	0.156	18.0261
2.6	124	2020	23.4	65.4	19.7	3.1	0.2364	21.4188
2.6	125	2020	23.4	73.8	17	3.3	0.204	22.1136
2.6	126	2020	26.5	61.7	23.2	3.4	0.2784	24.0689
2.6	127	2020	26.9	71	21.1	5	0.2532	25.2908
2.6	128	2020	23.5	68.9	6.1	4	0.0732	20.8178
2.6	129	2020	23.7	34.6	28.8	2.9	0.3456	18.967
2.6	130	2020	24.3	60.5	23.6	3.3	0.2832	21.9555
2.6	131	2020	25.3	78.3	12	3.4	0.144	24.0526
2.6	132	2020	21.6	86	4	4.3	0.048	20.5618
2.6	133	2020	19.9	59.2	20.6	2.9	0.2472	17.6556
2.6	134	2020	19	73.2	9.7	2.5	0.1164	17.3819
2.6	135	2020	17.1	68.3	15.2	2.6	0.1824	15.5587
2.6	136	2020	22.3	59.2	25.8	3	0.3096	20.1459
2.6	137	2020	24.6	69.5	20.6	1.3	0.2472	23.1392
2.6	138	2020	25.3	73.8	17.6	1.9	0.2112	24.0409
2.6	139	2020	27.3	53.5	25.8	2.8	0.3096	24.0291
2.6	140	2020	25.3	46.6	23	2.9	0.276	21.3068
2.6	141	2020	23.2	56	23.7	4.2	0.2844	20.4341
2.6	142	2020	24.1	76	10.9	3.4	0.1308	22.5643
2.6	143	2020	24.7	81.6	5.6	3.5	0.0672	23.3189
2.6	144	2020	28.9	69.4	18.5	3.2	0.222	26.9134
2.6	145	2020	25.9	77.9	5.3	4.9	0.0636	23.9632
2.6	146	2020	22.8	52.5	25.2	2.6	0.3024	19.8913
2.6	147	2020	25.6	41.7	27.5	3.1	0.33	21.2694
2.6	148	2020	24.4	59.8	21.5	3.1	0.258	21.8522
2.6	149	2020	29.6	50.1	28.8	2.8	0.3456	25.8247
2.6	150	2020	31.8	51.4	27.6	1.2	0.3312	27.9591
2.6	151	2020	30.2	58.1	28	3.3	0.336	27.2862
2.6	152	2020	26.4	66	20.3	2.2	0.2436	24.3559
2.6	153	2020	29.4	44.8	28.3	2.2	0.3396	25.0025
2.6	154	2020	32.6	31.3	28.7	3.5	0.3444	25.9304
2.6	155	2020	30.2	53.4	29	3.6	0.348	26.7328
2.6	156	2020	29	65.6	23.4	2.8	0.2808	26.8794
2.6	157	2020	23.9	76.4	7.2	2.7	0.0864	22.1615
2.6	158	2020	25.6	67.4	23.5	2.1	0.282	23.9771
2.6	159	2020	29.4	57	27	2.2	0.324	26.4345
2.6	160	2020	27.3	63.3	21.8	2.7	0.2616	24.9418
2.6	161	2020	27.7	68.7	19.2	3	0.2304	25.7635
2.6	162	2020	27.4	74.1	14.6	3.4	0.1752	25.7754
2.6	163	2020	24.6	78.1	7.4	3.4	0.0888	22.9942
2.6	164	2020	27.7	58.7	23.3	2.7	0.2796	24.8584
2.6	165	2020	22.2	74.1	9.5	2	0.114	20.5227
2.6	166	2020	25.2	61.8	21.2	2.3	0.2544	22.8286
2.6	167	2020	27.2	65.1	18.2	3.3	0.2184	24.7911
2.6	168	2020	31.1	67.1	20.6	3.8	0.2472	28.7851
2.6	169	2020	26.9	74.8	10.8	6.7	0.1296	24.9081
2.6	170	2020	25.5	71.4	9.3	3.5	0.1116	23.2586
2.6	171	2020	31.9	57.1	27	1.9	0.324	28.7183
2.6	172	2020	25.6	77.5	10.3	6.5	0.1236	23.9441
2.6	173	2020	24.2	78.2	5.7	6.9	0.0684	22.2787
[truncated: 92,234 more rows]
