# Supplementary material for: Baseline scenarios of heat-related ambulance transportations under climate change in Tokyo, Japan
Source: PeerJ. 2022 Jul 29;10:e13838. doi: 10.7717/peerj.13838 (PMC9341446; doi:10.7717/peerj.13838)
Supplement: Supplemental Information 4 — Yearly number is shown by age group. [file peerj-10-13838-s004.xlsx]

## Sheet: Sheet1
	Age
	0-17 years		18-64 years		65 years and older
	population	Number of heatstroke patients	population	Number of heatstroke patients	population	Number of heatstroke patients
2015	1828101	487	8134380	1860	2917663	2287
2016	1841428	325	8145983	1140	2978896	1420
2017	1849969	388	8170124	1349	3023614	1608
2018	1856454	777	8201001	3382	3058393	3684
2019	1859744	553	8249510	2322	3079795	3171
